# Supplementary material for: A biodegradable, flexible photonic patch for in vivo phototherapy
Source: Nat Commun. 2023 May 27;14:3069. doi: 10.1038/s41467-023-38554-x (PMC10224912; doi:10.1038/s41467-023-38554-x)
Supplement: Supplementary file 12 — Source Data [file 41467_2023_38554_MOESM12_ESM.xlsx]

## Sheet: Figure 2f
Figure 2f
	d (μm）	Ps/P (%)
	0	0.3698
	1	0.794
	3	0.8155
	5	0.8291
	7	0.8298
	10	0.818
	15	0.8117
	20	0.7928
	25	0.8015
	30	0.7868
	40	0.7621
	50	0.7303
	70	0.6707
	90	0.6417
	120	0.5524

## Sheet: Figure 2h
Figure 2h
				ΔO2(μmol/L)
			Time (h)	Control	No Patch	Patch
			0	0	0	0
			1	-0.12	115.66	131.48
			2	-0.27	140.85	218.81
			3	-0.32	181.69	284.16

## Sheet: Figure 4i
Figure 4i
		Wavelength (nm)	Absorption
		1000	0.086
		998	0.087
		996	0.088
		994	0.09
		992	0.092
		990	0.094
		988	0.095
		986	0.097
		984	0.098
		982	0.1
		980	0.101
		978	0.103
		976	0.105
		974	0.107
		972	0.11
		970	0.112
		968	0.114
		966	0.116
		964	0.118
		962	0.12
		960	0.122
		958	0.125
		956	0.128
		954	0.13
		952	0.133
		950	0.136
		948	0.138
		946	0.141
		944	0.144
		942	0.147
		940	0.149
		938	0.152
		936	0.156
		934	0.16
		932	0.164
		930	0.167
		928	0.171
		926	0.174
		924	0.177
		922	0.181
		920	0.184
		918	0.188
		916	0.192
		914	0.197
		912	0.201
		910	0.206
		908	0.21
		906	0.215
		904	0.22
		902	0.225
		900	0.23
		898	0.235
		896	0.24
		894	0.245
		892	0.251
		890	0.257
		888	0.263
		886	0.268
		884	0.274
		882	0.28
		880	0.286
		878	0.294
		876	0.301
		874	0.308
		872	0.315
		870	0.322
		868	0.328
		866	0.336
		864	0.343
		862	0.35
		860	0.358
		858	0.365
		856	0.373
		854	0.381
		852	0.389
		850	0.396
		848	0.404
		846	0.412
		844	0.42
		842	0.428
		840	0.436
		838	0.444
		836	0.452
		834	0.459
		832	0.466
		830	0.474
		828	0.481
		826	0.487
		824	0.494
		822	0.5
		820	0.507
		818	0.514
		816	0.519
		814	0.525
		812	0.53
		810	0.534
		808	0.538
		806	0.541
		804	0.544
		802	0.547
		800	0.549
		798	0.551
		796	0.551
		794	0.552
		792	0.552
		790	0.551
		788	0.55
		786	0.548
		784	0.546
		782	0.542
		780	0.537
		778	0.533
		776	0.527
		774	0.521
		772	0.514
		770	0.507
		768	0.499
		766	0.491
		764	0.482
		762	0.472
		760	0.462
		758	0.451
		756	0.44
		754	0.429
		752	0.418
		750	0.406
		748	0.393
		746	0.381
		744	0.369
		742	0.356
		740	0.343
		738	0.33
		736	0.317
		734	0.304
		732	0.291
		730	0.279
		728	0.267
		726	0.255
		724	0.243
		722	0.232
		720	0.22
		718	0.209
		716	0.199
		714	0.189
		712	0.179
		710	0.17
		708	0.161
		706	0.153
		704	0.145
		702	0.138
		700	0.131
		698	0.124
		696	0.117
		694	0.111
		692	0.106
		690	0.101
		688	0.096
		686	0.092
		684	0.087
		682	0.084
		680	0.08
		678	0.077
		676	0.074
		674	0.071
		672	0.068
		670	0.066
		668	0.064
		666	0.062
		664	0.06
		662	0.058
		660	0.056
		658	0.055
		656	0.054
		654	0.052
		652	0.051
		650	0.051
		648	0.05
		646	0.049
		644	0.048
		642	0.047
		640	0.047
		638	0.046
		636	0.045
		634	0.045
		632	0.044
		630	0.044
		628	0.044
		626	0.044
		624	0.043
		622	0.043
		620	0.043
		618	0.043
		616	0.043
		614	0.043
		612	0.044
		610	0.044
		608	0.044
		606	0.044
		604	0.045
		602	0.045
		600	0.045
		598	0.046
		596	0.046
		594	0.047
		592	0.048
		590	0.049
		588	0.049
		586	0.051
		584	0.052
		582	0.053
		580	0.054
		578	0.055
		576	0.056
		574	0.058
		572	0.06
		570	0.061
		568	0.063
		566	0.065
		564	0.067
		562	0.07
		560	0.072
		558	0.074
		556	0.077
		554	0.08
		552	0.083
		550	0.086
		548	0.089
		546	0.092
		544	0.095
		542	0.098
		540	0.101
		538	0.104
		536	0.107
		534	0.11
		532	0.114
		530	0.117
		528	0.12
		526	0.124
		524	0.127
		522	0.129
		520	0.132
		518	0.134
		516	0.136
		514	0.137
		512	0.138
		510	0.138
		508	0.138
		506	0.137
		504	0.136
		502	0.134
		500	0.132
		498	0.129
		496	0.127
		494	0.125
		492	0.123
		490	0.121
		488	0.119
		486	0.118
		484	0.116
		482	0.116
		480	0.115
		478	0.114
		476	0.114
		474	0.113
		472	0.113
		470	0.113
		468	0.114
		466	0.114
		464	0.114
		462	0.114
		460	0.114
		458	0.115
		456	0.115
		454	0.116
		452	0.116
		450	0.116
		448	0.117
		446	0.117
		444	0.118
		442	0.118
		440	0.119
		438	0.119
		436	0.12
		434	0.12
		432	0.121
		430	0.121
		428	0.122
		426	0.122
		424	0.123
		422	0.123
		420	0.124
		418	0.125
		416	0.125
		414	0.126
		412	0.126
		410	0.127
		408	0.128
		406	0.128
		404	0.129
		402	0.13
		400	0.13

## Sheet: Figure 4k
Figure 4k
			Temperature (°C)
		Distance (mm)	iCarP	FEOF
		-2.5	36.7	36.5
		-2.34	36.97	36.5
		-2.18	37.38	36.5
		-2.02	37.93	36.5
		-1.85	38.57	36.49
		-1.69	39.3	36.48
		-1.53	40.21	36.48
		-1.37	41.42	36.47
		-1.21	43.04	36.39
		-1.05	45.12	36.44
		-0.89	47.56	36.95
		-0.73	50.1	38.84
		-0.56	52.39	41.86
		-0.4	55.07	45.28
		-0.24	55.9	48.01
		-0.08	55.41	49.02
		0.08	53.96	48
		0.24	52.63	45.52
		0.4	51.13	42.34
		0.56	49.68	39.89
		0.73	48.36	38.32
		0.89	47.14	37.54
		1.05	45.88	37.14
		1.21	44.48	36.79
		1.37	42.9	36.53
		1.53	41.22	36.47
		1.69	39.58	36.45
		1.85	38.2	36.47
		2.02	37.22	36.5
		2.18	36.64	36.5
		2.34	36.5	36.5
		2.5	36.5	36.5

## Sheet: Figure 4l (v)
Figure 4l (v)
		Distance (μm)	Necrosis (%)
		-850	44.55
		-849	44.53
		-848	44.56
		-847	44.62
		-846	44.64
		-845	44.59
		-844	44.52
		-843	44.51
		-842	44.5
		-841	44.45
		-840	44.41
		-839	44.4
		-838	44.38
		-837	44.34
		-836	44.34
		-835	44.31
		-834	44.3
		-833	44.35
		-832	44.41
		-831	44.51
		-830	44.5
		-829	44.54
		-828	44.62
		-827	44.62
		-826	44.71
		-825	44.74
		-824	44.77
		-823	44.76
		-822	44.8
		-821	44.87
		-820	44.94
		-819	45.03
		-818	45.13
		-817	45.15
		-816	45.24
		-815	45.39
		-814	45.55
		-813	45.77
		-812	45.97
		-811	46.16
		-810	46.3
		-809	46.41
		-808	46.52
		-807	46.64
		-806	46.87
		-805	47.08
		-804	47.3
		-803	47.42
		-802	47.48
		-801	47.52
		-800	47.61
		-799	47.71
		-798	47.82
		-797	48
		-796	48.23
		-795	48.43
		-794	48.67
		-793	48.88
		-792	49.1
		-791	49.32
		-790	49.53
		-789	49.75
		-788	50.05
		-787	50.33
		-786	50.52
		-785	50.7
		-784	50.95
		-783	51.33
		-782	51.68
		-781	51.97
		-780	52.2
		-779	52.37
		-778	52.57
		-777	52.8
		-776	53.02
		-775	53.22
		-774	53.42
		-773	53.52
		-772	53.57
		-771	53.73
		-770	53.99
		-769	54.24
		-768	54.4
		-767	54.52
		-766	54.73
		-765	54.94
		-764	55.14
		-763	55.32
		-762	55.59
		-761	55.89
		-760	56.2
		-759	56.44
		-758	56.7
		-757	56.97
		-756	57.18
		-755	57.33
		-754	57.51
		-753	57.74
		-752	57.96
		-751	58.12
		-750	58.34
		-749	58.54
		-748	58.75
		-747	58.94
		-746	59.1
		-745	59.33
		-744	59.56
		-743	59.85
		-742	60.06
		-741	60.27
		-740	60.45
		-739	60.56
		-738	60.67
		-737	60.87
		-736	60.99
		-735	61.18
		-734	61.37
		-733	61.55
		-732	61.73
		-731	61.91
		-730	62.13
		-729	62.31
		-728	62.48
		-727	62.61
		-726	62.69
		-725	62.72
		-724	62.77
		-723	62.85
		-722	62.96
		-721	63.16
		-720	63.35
		-719	63.41
		-718	63.43
		-717	63.46
		-716	63.57
		-715	63.69
		-714	63.82
		-713	63.98
		-712	64.13
		-711	64.23
		-710	64.32
		-709	64.41
		-708	64.51
		-707	64.64
		-706	64.84
		-705	65.03
		-704	65.15
		-703	65.17
		-702	65.16
		-701	65.21
		-700	65.34
		-699	65.56
		-698	65.74
		-697	65.84
		-696	65.94
		-695	66.03
		-694	66.12
		-693	66.23
		-692	66.29
		-691	66.31
		-690	66.36
		-689	66.43
		-688	66.58
		-687	66.76
		-686	66.91
		-685	67.07
		-684	67.21
		-683	67.39
		-682	67.55
		-681	67.67
		-680	67.72
		-679	67.74
		-678	67.81
		-677	67.92
		-676	68
		-675	68.07
		-674	68.13
		-673	68.23
		-672	68.35
		-671	68.51
		-670	68.69
		-669	68.89
		-668	69.06
		-667	69.26
		-666	69.4
		-665	69.49
		-664	69.65
		-663	69.79
		-662	69.92
		-661	70.06
		-660	70.28
		-659	70.49
		-658	70.65
		-657	70.68
		-656	70.72
		-655	70.83
		-654	71
		-653	71.11
		-652	71.18
		-651	71.2
		-650	71.27
		-649	71.39
		-648	71.49
		-647	71.54
		-646	71.59
		-645	71.69
		-644	71.86
		-643	72.03
		-642	72.13
		-641	72.24
		-640	72.4
		-639	72.55
		-638	72.67
		-637	72.79
		-636	72.93
		-635	73.04
		-634	73.17
		-633	73.3
		-632	73.41
		-631	73.53
		-630	73.65
		-629	73.84
		-628	74
		-627	74.11
		-626	74.23
		-625	74.33
		-624	74.44
		-623	74.55
		-622	74.68
		-621	74.77
		-620	74.85
		-619	74.97
		-618	75.08
		-617	75.19
		-616	75.33
		-615	75.41
		-614	75.48
		-613	75.56
		-612	75.63
		-611	75.7
		-610	75.78
		-609	75.89
		-608	76.03
		-607	76.19
		-606	76.37
		-605	76.46
		-604	76.51
		-603	76.56
		-602	76.62
		-601	76.73
		-600	76.81
		-599	76.9
		-598	77
		-597	77.09
		-596	77.14
		-595	77.18
		-594	77.23
		-593	77.29
		-592	77.36
		-591	77.39
		-590	77.4
		-589	77.41
		-588	77.44
		-587	77.49
		-586	77.52
		-585	77.58
		-584	77.6
		-583	77.66
		-582	77.72
		-581	77.8
		-580	77.89
		-579	77.96
		-578	78.01
		-577	78.05
		-576	78.08
		-575	78.11
		-574	78.14
		-573	78.19
		-572	78.32
		-571	78.45
		-570	78.53
		-569	78.55
		-568	78.6
		-567	78.66
		-566	78.72
		-565	78.79
		-564	78.89
		-563	78.97
		-562	79.04
		-561	79.06
		-560	79.06
		-559	79.08
		-558	79.14
		-557	79.19
		-556	79.21
		-555	79.19
		-554	79.22
		-553	79.26
		-552	79.28
		-551	79.32
		-550	79.37
		-549	79.42
		-548	79.47
		-547	79.53
		-546	79.61
		-545	79.69
		-544	79.73
		-543	79.76
		-542	79.76
		-541	79.78
		-540	79.8
		-539	79.82
		-538	79.86
		-537	79.91
		-536	79.92
		-535	79.95
		-534	79.99
		-533	80.02
		-532	80.03
		-531	80.06
		-530	80.09
		-529	80.13
		-528	80.18
		-527	80.24
		-526	80.29
		-525	80.32
		-524	80.38
		-523	80.42
		-522	80.44
		-521	80.46
		-520	80.49
		-519	80.51
		-518	80.55
		-517	80.6
		-516	80.64
		-515	80.69
		-514	80.71
		-513	80.72
		-512	80.76
		-511	80.79
		-510	80.8
		-509	80.85
		-508	80.91
		-507	80.96
		-506	81
		-505	81.03
		-504	81.04
		-503	81.07
		-502	81.15
		-501	81.21
		-500	81.28
		-499	81.32
		-498	81.36
		-497	81.4
		-496	81.43
		-495	81.48
		-494	81.52
		-493	81.59
		-492	81.67
		-491	81.73
		-490	81.8
		-489	81.86
		-488	81.9
		-487	81.92
		-486	81.93
		-485	81.95
		-484	81.98
		-483	81.99
		-482	81.99
		-481	82
		-480	82.03
		-479	82.08
		-478	82.09
		-477	82.09
		-476	82.1
		-475	82.13
		-474	82.19
		-473	82.23
		-472	82.25
		-471	82.26
		-470	82.28
		-469	82.29
		-468	82.3
		-467	82.33
		-466	82.37
		-465	82.41
		-464	82.42
		-463	82.42
		-462	82.44
		-461	82.48
		-460	82.5
		-459	82.5
		-458	82.53
		-457	82.57
		-456	82.58
		-455	82.56
		-454	82.55
		-453	82.54
		-452	82.54
		-451	82.57
		-450	82.61
		-449	82.6
		-448	82.56
		-447	82.55
		-446	82.56
		-445	82.57
		-444	82.56
		-443	82.55
		-442	82.56
		-441	82.58
		-440	82.58
		-439	82.57
		-438	82.57
		-437	82.58
		-436	82.6
		-435	82.61
		-434	82.61
		-433	82.59
		-432	82.57
		-431	82.54
		-430	82.53
		-429	82.53
		-428	82.53
		-427	82.52
		-426	82.52
		-425	82.51
		-424	82.48
		-423	82.45
		-422	82.43
		-421	82.41
		-420	82.42
		-419	82.44
		-418	82.44
		-417	82.46
		-416	82.48
		-415	82.52
		-414	82.55
		-413	82.58
		-412	82.58
		-411	82.58
		-410	82.58
		-409	82.56
		-408	82.55
		-407	82.53
		-406	82.54
		-405	82.54
		-404	82.54
		-403	82.54
		-402	82.54
		-401	82.52
		-400	82.52
		-399	82.54
		-398	82.56
		-397	82.58
		-396	82.59
		-395	82.6
		-394	82.61
		-393	82.59
		-392	82.59
		-391	82.6
		-390	82.62
		-389	82.66
		-388	82.69
		-387	82.72
		-386	82.72
		-385	82.76
		-384	82.78
		-383	82.79
		-382	82.79
		-381	82.78
		-380	82.77
		-379	82.79
		-378	82.8
		-377	82.79
		-376	82.77
		-375	82.73
		-374	82.69
		-373	82.68
		-372	82.69
		-371	82.68
		-370	82.67
		-369	82.68
		-368	82.67
		-367	82.65
		-366	82.62
		-365	82.61
		-364	82.61
		-363	82.6
		-362	82.58
		-361	82.55
		-360	82.51
		-359	82.51
		-358	82.49
		-357	82.44
		-356	82.41
		-355	82.39
		-354	82.38
		-353	82.37
		-352	82.35
		-351	82.33
		-350	82.3
		-349	82.26
		-348	82.26
		-347	82.23
		-346	82.19
		-345	82.15
		-344	82.11
		-343	82.08
		-342	82.08
		-341	82.08
		-340	82.08
		-339	82.08
		-338	82.06
		-337	82.08
		-336	82.08
		-335	82.07
		-334	82.06
		-333	82.04
		-332	82.02
		-331	82.01
		-330	82.02
		-329	82.02
		-328	81.99
		-327	81.98
		-326	81.96
		-325	81.95
		-324	81.96
		-323	81.96
		-322	81.95
		-321	81.96
		-320	81.96
		-319	81.95
		-318	81.94
		-317	81.95
		-316	81.96
		-315	81.97
		-314	81.98
		-313	82
		-312	82.02
		-311	82.03
		-310	82.03
		-309	82.03
		-308	82.02
		-307	82.02
		-306	82.02
		-305	82.02
		-304	82.02
		-303	82.02
		-302	82.03
		-301	82.03
		-300	82.04
		-299	82.03
		-298	82.02
		-297	82
		-296	81.99
		-295	81.99
		-294	82.01
		-293	82.03
		-292	82.02
		-291	82.02
		-290	82.01
		-289	81.99
		-288	81.98
		-287	81.96
		-286	81.95
		-285	81.95
		-284	81.95
		-283	81.93
		-282	81.91
		-281	81.89
		-280	81.88
		-279	81.87
		-278	81.88
		-277	81.91
		-276	81.96
		-275	81.97
		-274	81.96
		-273	81.93
		-272	81.93
		-271	81.94
		-270	81.95
		-269	81.95
		-268	81.95
		-267	81.94
		-266	81.93
		-265	81.93
		-264	81.93
		-263	81.93
		-262	81.93
		-261	81.94
		-260	81.95
		-259	81.98
		-258	81.99
		-257	81.99
		-256	81.99
		-255	82.02
		-254	82.07
		-253	82.1
		-252	82.12
		-251	82.14
		-250	82.15
		-249	82.16
		-248	82.21
		-247	82.28
		-246	82.33
		-245	82.37
		-244	82.38
		-243	82.4
		-242	82.41
		-241	82.43
		-240	82.45
		-239	82.48
		-238	82.5
		-237	82.51
		-236	82.53
		-235	82.53
		-234	82.54
		-233	82.56
		-232	82.59
		-231	82.61
		-230	82.64
		-229	82.66
		-228	82.68
		-227	82.68
		-226	82.68
		-225	82.7
		-224	82.72
		-223	82.74
		-222	82.77
		-221	82.79
		-220	82.81
		-219	82.81
		-218	82.81
		-217	82.81
		-216	82.81
		-215	82.81
		-214	82.81
		-213	82.81
		-212	82.81
		-211	82.82
		-210	82.83
		-209	82.85
		-208	82.88
		-207	82.9
		-206	82.92
		-205	82.92
		-204	82.92
		-203	82.92
		-202	82.93
		-201	82.95
		-200	82.98
		-199	83
		-198	83.01
		-197	83.01
		-196	83.02
		-195	83.03
		-194	83.04
		-193	83.05
		-192	83.06
		-191	83.07
		-190	83.07
		-189	83.07
		-188	83.07
		-187	83.07
		-186	83.07
		-185	83.08
		-184	83.08
		-183	83.08
		-182	83.09
		-181	83.1
		-180	83.11
		-179	83.13
		-178	83.14
		-177	83.16
		-176	83.18
		-175	83.22
		-174	83.26
		-173	83.29
		-172	83.3
		-171	83.31
		-170	83.33
		-169	83.36
		-168	83.36
		-167	83.39
		-166	83.41
		-165	83.44
		-164	83.45
		-163	83.45
		-162	83.47
		-161	83.49
		-160	83.51
		-159	83.56
		-158	83.59
		-157	83.62
		-156	83.67
		-155	83.72
		-154	83.79
		-153	83.85
		-152	83.91
		-151	83.96
		-150	84
		-149	84.02
		-148	84.06
		-147	84.06
		-146	84.09
		-145	84.13
		-144	84.17
		-143	84.22
		-142	84.25
		-141	84.25
		-140	84.25
		-139	84.26
		-138	84.27
		-137	84.32
		-136	84.34
		-135	84.36
		-134	84.37
		-133	84.38
		-132	84.4
		-131	84.42
		-130	84.44
		-129	84.44
		-128	84.46
		-127	84.49
		-126	84.51
		-125	84.52
		-124	84.53
		-123	84.54
		-122	84.55
		-121	84.56
		-120	84.56
		-119	84.57
		-118	84.58
		-117	84.59
		-116	84.59
		-115	84.6
		-114	84.6
		-113	84.6
		-112	84.61
		-111	84.61
		-110	84.61
		-109	84.62
		-108	84.63
		-107	84.63
		-106	84.64
		-105	84.64
		-104	84.64
		-103	84.64
		-102	84.64
		-101	84.64
		-100	84.64
		-99	84.64
		-98	84.65
		-97	84.66
		-96	84.68
		-95	84.69
		-94	84.7
		-93	84.7
		-92	84.7
		-91	84.71
		-90	84.71
		-89	84.72
		-88	84.72
		-87	84.73
		-86	84.73
		-85	84.75
		-84	84.75
		-83	84.75
		-82	84.76
		-81	84.78
		-80	84.8
		-79	84.82
		-78	84.82
		-77	84.82
		-76	84.82
		-75	84.82
		-74	84.84
		-73	84.85
		-72	84.88
		-71	84.88
		-70	84.88
		-69	84.88
		-68	84.88
		-67	84.88
		-66	84.88
		-65	84.89
		-64	84.89
		-63	84.89
		-62	84.89
		-61	84.89
		-60	84.89
		-59	84.89
		-58	84.89
		-57	84.89
		-56	84.89
		-55	84.89
		-54	84.89
		-53	84.89
		-52	84.86
		-51	84.86
		-50	84.86
		-49	84.86
		-48	84.86
		-47	84.86
		-46	84.86
		-45	84.84
		-44	84.82
		-43	84.82
		-42	84.81
		-41	84.8
		-40	84.78
		-39	84.75
		-38	84.74
		-37	84.75
		-36	84.75
		-35	84.75
		-34	84.75
		-33	84.75
		-32	84.75
		-31	84.75
		-30	84.73
		-29	84.72
		-28	84.7
		-27	84.69
		-26	84.68
		-25	84.68
		-24	84.68
		-23	84.68
		-22	84.69
		-21	84.69
		-20	84.69
		-19	84.69
		-18	84.69
		-17	84.69
		-16	84.68
		-15	84.68
		-14	84.68
		-13	84.68
		-12	84.68
		-11	84.68
		-10	84.68
		-9	84.68
		-8	84.68
		-7	84.68
		-6	84.68
		-5	84.68
		-4	84.68
		-3	84.68
		-2	84.68
		-1	84.68
		0	84.68
		1	84.68
		2	84.68
		3	84.68
		4	84.68
		5	84.68
		6	84.68
		7	84.68
		8	84.68
		9	84.68
		10	84.68
		11	84.69
		12	84.69
		13	84.69
		14	84.69
		15	84.69
		16	84.69
		17	84.69
		18	84.69
		19	84.69
		20	84.68
		21	84.66
		22	84.65
		23	84.65
		24	84.65
		25	84.65
		26	84.65
		27	84.65
		28	84.65
		29	84.65
		30	84.65
		31	84.65
		32	84.65
		33	84.65
		34	84.65
		35	84.65
		36	84.65
		37	84.65
		38	84.65
		39	84.65
		40	84.65
		41	84.65
		42	84.65
		43	84.65
		44	84.65
		45	84.65
		46	84.65
		47	84.65
		48	84.65
		49	84.65
		50	84.65
		51	84.65
		52	84.63
		53	84.62
		54	84.6
		55	84.58
		56	84.56
		57	84.56
		58	84.55
		59	84.53
		60	84.5
		61	84.49
		62	84.48
		63	84.48
		64	84.48
		65	84.48
		66	84.47
		67	84.45
		68	84.44
		69	84.44
		70	84.44
		71	84.44
		72	84.43
		73	84.4
		74	84.39
		75	84.37
		76	84.36
		77	84.36
		78	84.36
		79	84.37
		80	84.36
		81	84.35
		82	84.35
		83	84.34
		84	84.32
		85	84.3
		86	84.28
		87	84.26
		88	84.25
		89	84.24
		90	84.24
		91	84.24
		92	84.24
		93	84.24
		94	84.25
		95	84.25
		96	84.25
		97	84.25
		98	84.24
		99	84.24
		100	84.24
		101	84.24
		102	84.23
		103	84.22
		104	84.21
		105	84.21
		106	84.21
		107	84.2
		108	84.2
		109	84.2
		110	84.2
		111	84.2
		112	84.19
		113	84.19
		114	84.2
		115	84.21
		116	84.21
		117	84.21
		118	84.21
		119	84.21
		120	84.21
		121	84.21
		122	84.21
		123	84.21
		124	84.21
		125	84.21
		126	84.2
		127	84.2
		128	84.2
		129	84.2
		130	84.2
		131	84.2
		132	84.19
		133	84.19
		134	84.19
		135	84.19
		136	84.18
		137	84.16
		138	84.14
		139	84.12
		140	84.11
		141	84.08
		142	84.04
		143	84.04
		144	84.02
		145	84.02
		146	84.01
		147	84.01
		148	84.02
		149	84.04
		150	84.05
		151	84.05
		152	84.05
		153	84.04
		154	84.02
		155	84.02
		156	84.04
		157	84.05
		158	84.06
		159	84.07
		160	84.08
		161	84.1
		162	84.12
		163	84.13
		164	84.13
		165	84.13
		166	84.12
		167	84.11
		168	84.09
		169	84.09
		170	84.09
		171	84.11
		172	84.11
		173	84.12
		174	84.12
		175	84.12
		176	84.11
		177	84.07
		178	84.04
		179	84
		180	83.97
		181	83.94
		182	83.91
		183	83.91
		184	83.91
		185	83.91
		186	83.9
		187	83.9
		188	83.9
		189	83.89
		190	83.88
		191	83.86
		192	83.84
		193	83.82
		194	83.81
		195	83.78
		196	83.77
		197	83.75
		198	83.72
		199	83.67
		200	83.66
		201	83.66
		202	83.66
		203	83.66
		204	83.65
		205	83.65
		206	83.65
		207	83.64
		208	83.64
		209	83.64
		210	83.64
		211	83.64
		212	83.64
		213	83.63
		214	83.6
		215	83.56
		216	83.56
		217	83.56
		218	83.56
		219	83.56
		220	83.56
		221	83.57
		222	83.58
		223	83.59
		224	83.59
		225	83.59
		226	83.59
		227	83.58
		228	83.57
		229	83.57
		230	83.55
		231	83.53
		232	83.53
		233	83.53
		234	83.52
		235	83.51
		236	83.5
		237	83.49
		238	83.48
		239	83.46
		240	83.44
		241	83.42
		242	83.42
		243	83.42
		244	83.39
		245	83.37
		246	83.34
		247	83.29
		248	83.28
		249	83.27
		250	83.25
		251	83.24
		252	83.23
		253	83.24
		254	83.25
		255	83.25
		256	83.25
		257	83.24
		258	83.22
		259	83.23
		260	83.25
		261	83.29
		262	83.3
		263	83.27
		264	83.23
		265	83.21
		266	83.19
		267	83.19
		268	83.19
		269	83.21
		270	83.21
		271	83.21
		272	83.2
		273	83.21
		274	83.22
		275	83.24
		276	83.25
		277	83.25
		278	83.25
		279	83.24
		280	83.23
		281	83.23
		282	83.25
		283	83.25
		284	83.25
		285	83.25
		286	83.25
		287	83.25
		288	83.25
		289	83.25
		290	83.24
		291	83.2
		292	83.17
		293	83.14
		294	83.13
		295	83.12
		296	83.11
		297	83.1
		298	83.09
		299	83.07
		300	83.06
		301	83.05
		302	83.04
		303	83.03
		304	83.04
		305	83.05
		306	83.05
		307	83.04
		308	83.03
		309	83.01
		310	83
		311	83
		312	83
		313	83.01
		314	83.01
		315	83.01
		316	82.99
		317	82.99
		318	82.99
		319	82.99
		320	82.97
		321	82.96
		322	82.94
		323	82.94
		324	82.94
		325	82.94
		326	82.94
		327	82.94
		328	82.94
		329	82.94
		330	82.94
		331	82.94
		332	82.94
		333	82.94
		334	82.95
		335	82.95
		336	82.93
		337	82.94
		338	82.95
		339	82.96
		340	82.98
		341	82.99
		342	83.01
		343	83.04
		344	83.05
		345	83.06
		346	83.05
		347	83.03
		348	83.01
		349	82.99
		350	82.95
		351	82.93
		352	82.91
		353	82.9
		354	82.89
		355	82.89
		356	82.88
		357	82.88
		358	82.88
		359	82.88
		360	82.88
		361	82.88
		362	82.86
		363	82.83
		364	82.79
		365	82.78
		366	82.77
		367	82.78
		368	82.8
		369	82.81
		370	82.81
		371	82.81
		372	82.81
		373	82.82
		374	82.83
		375	82.83
		376	82.81
		377	82.78
		378	82.79
		379	82.81
		380	82.83
		381	82.85
		382	82.87
		383	82.9
		384	82.88
		385	82.85
		386	82.83
		387	82.79
		388	82.76
		389	82.76
		390	82.77
		391	82.77
		392	82.77
		393	82.79
		394	82.81
		395	82.83
		396	82.82
		397	82.78
		398	82.76
		399	82.78
		400	82.83
		401	82.83
		402	82.81
		403	82.8
		404	82.8
		405	82.8
		406	82.8
		407	82.81
		408	82.81
		409	82.81
		410	82.81
		411	82.81
		412	82.81
		413	82.81
		414	82.83
		415	82.85
		416	82.86
		417	82.83
		418	82.77
		419	82.68
		420	82.64
		421	82.58
		422	82.54
		423	82.5
		424	82.41
		425	82.33
		426	82.27
		427	82.23
		428	82.2
		429	82.15
		430	82.08
		431	82.05
		432	82.02
		433	81.98
		434	81.92
		435	81.84
		436	81.75
		437	81.66
		438	81.59
		439	81.52
		440	81.49
		441	81.51
		442	81.51
		443	81.46
		444	81.39
		445	81.33
		446	81.3
		447	81.27
		448	81.26
		449	81.19
		450	81.12
		451	81.04
		452	80.99
		453	80.92
		454	80.84
		455	80.78
		456	80.72
		457	80.68
		458	80.65
		459	80.6
		460	80.54
		461	80.49
		462	80.42
		463	80.33
		464	80.3
		465	80.27
		466	80.22
		467	80.21
		468	80.21
		469	80.18
		470	80.13
		471	80.09
		472	80.05
		473	80.02
		474	80
		475	79.94
		476	79.86
		477	79.79
		478	79.71
		479	79.63
		480	79.54
		481	79.47
		482	79.38
		483	79.29
		484	79.22
		485	79.16
		486	79.11
		487	79.03
		488	78.94
		489	78.86
		490	78.8
		491	78.75
		492	78.68
		493	78.59
		494	78.52
		495	78.45
		496	78.35
		497	78.29
		498	78.23
		499	78.2
		500	78.19
		501	78.18
		502	78.15
		503	78.12
		504	78.08
		505	78.02
		506	77.92
		507	77.83
		508	77.79
		509	77.74
		510	77.67
		511	77.54
		512	77.37
		513	77.21
		514	77.08
		515	76.98
		516	76.91
		517	76.84
		518	76.76
		519	76.67
		520	76.55
		521	76.46
		522	76.37
		523	76.32
		524	76.24
		525	76.17
		526	76.12
		527	76.07
		528	76.04
		529	75.99
		530	75.95
		531	75.87
		532	75.75
		533	75.61
		534	75.49
		535	75.43
		536	75.41
		537	75.37
		538	75.29
		539	75.26
		540	75.18
		541	75.08
		542	74.98
		543	74.91
		544	74.79
		545	74.7
		546	74.58
		547	74.49
		548	74.41
		549	74.28
		550	74.17
		551	74.14
		552	74.11
		553	74.05
		554	73.99
		555	73.9
		556	73.81
		557	73.7
		558	73.54
		559	73.34
		560	73.14
		561	72.99
		562	72.87
		563	72.78
		564	72.7
		565	72.64
		566	72.55
		567	72.46
		568	72.33
		569	72.16
		570	72
		571	71.89
		572	71.8
		573	71.68
		574	71.57
		575	71.48
		576	71.38
		577	71.24
		578	71.07
		579	70.86
		580	70.7
		581	70.59
		582	70.52
		583	70.47
		584	70.41
		585	70.33
		586	70.2
		587	70.05
		588	69.95
		589	69.81
		590	69.67
		591	69.51
		592	69.4
		593	69.3
		594	69.16
		595	69.03
		596	68.94
		597	68.86
		598	68.71
		599	68.58
		600	68.44
		601	68.3
		602	68.15
		603	68.01
		604	67.91
		605	67.77
		606	67.56
		607	67.36
		608	67.18
		609	67.01
		610	66.86
		611	66.73
		612	66.6
		613	66.44
		614	66.24
		615	65.97
		616	65.67
		617	65.42
		618	65.21
		619	65.11
		620	65.01
		621	64.85
		622	64.71
		623	64.55
		624	64.43
		625	64.34
		626	64.18
		627	63.94
		628	63.66
		629	63.4
		630	63.13
		631	62.88
		632	62.61
		633	62.38
		634	62.2
		635	62.06
		636	61.98
		637	61.88
		638	61.76
		639	61.53
		640	61.32
		641	61.14
		642	60.96
		643	60.69
		644	60.42
		645	60.2
		646	60.04
		647	59.89
		648	59.68
		649	59.43
		650	59.19
		651	59.02
		652	58.89
		653	58.69
		654	58.49
		655	58.35
		656	58.23
		657	58.06
		658	57.87
		659	57.64
		660	57.47
		661	57.38
		662	57.31
		663	57.22
		664	57.08
		665	56.92
		666	56.72
		667	56.43
		668	56.07
		669	55.72
		670	55.46
		671	55.28
		672	55.11
		673	54.89
		674	54.65
		675	54.42
		676	54.23
		677	53.98
		678	53.78
		679	53.52
		680	53.27
		681	53.06
		682	52.93
		683	52.8
		684	52.64
		685	52.41
		686	52.09
		687	51.74
		688	51.47
		689	51.26
		690	51.06
		691	50.81
		692	50.54
		693	50.24
		694	49.93
		695	49.56
		696	49.32
		697	49.09
		698	48.79
		699	48.53
		700	48.31
		701	48.09
		702	47.79
		703	47.39
		704	47.01
		705	46.76
		706	46.55
		707	46.34
		708	46.15
		709	45.88
		710	45.58
		711	45.23
		712	44.99
		713	44.9
		714	44.81
		715	44.69
		716	44.57
		717	44.42
		718	44.26
		719	44.05
		720	43.76
		721	43.49
		722	43.27
		723	43.05
		724	42.83
		725	42.67
		726	42.4
		727	42.14
		728	41.91
		729	41.63
		730	41.33
		731	41.01
		732	40.74
		733	40.52
		734	40.34
		735	40.15
		736	39.86
		737	39.53
		738	39.25
		739	39.06
		740	38.81
		741	38.58
		742	38.39
		743	38.14
		744	37.85
		745	37.62
		746	37.27
		747	36.99
		748	36.69
		749	36.4
		750	36.14
		751	35.87
		752	35.55
		753	35.19
		754	34.87
		755	34.55
		756	34.26
		757	33.96
		758	33.67
		759	33.43
		760	33.23
		761	33.02
		762	32.77
		763	32.49
		764	32.2
		765	31.91
		766	31.61
		767	31.3
		768	31
		769	30.73
		770	30.5
		771	30.25
		772	29.96
		773	29.64
		774	29.36
		775	29.07
		776	28.76
		777	28.47
		778	28.24
		779	28.05
		780	27.87
		781	27.65
		782	27.37
		783	27.05
		784	26.71
		785	26.37
		786	26.07
		787	25.82
		788	25.6
		789	25.35
		790	25.12
		791	24.86
		792	24.62
		793	24.34
		794	24.05
		795	23.78
		796	23.52
		797	23.2
		798	22.91
		799	22.7
		800	22.48
		801	22.22
		802	21.96
		803	21.72
		804	21.47
		805	21.19
		806	20.93
		807	20.73
		808	20.53
		809	20.31
		810	20.07
		811	19.82
		812	19.55
		813	19.28
		814	19.03
		815	18.83
		816	18.7
		817	18.61
		818	18.47
		819	18.32
		820	18.07
		821	17.86
		822	17.67
		823	17.46
		824	17.25
		825	17.02
		826	16.8
		827	16.64
		828	16.54
		829	16.45
		830	16.35
		831	16.28
		832	16.2
		833	16.12
		834	15.99
		835	15.81
		836	15.61
		837	15.37
		838	15.17
		839	14.99
		840	14.89
		841	14.78
		842	14.61
		843	14.4
		844	14.29
		845	14.21
		846	14.09
		847	13.93
		848	13.74
		849	13.59
		850	13.5

## Sheet: Figure 4m (v)
Figure 4m (v)
		Distance (μm)	Necrosis (%)
		-850	26.29
		-849	26.29
		-848	26.29
		-847	26.29
		-846	26.29
		-845	26.29
		-844	26.29
		-843	26.29
		-842	26.3
		-841	26.3
		-840	26.3
		-839	26.3
		-838	26.3
		-837	26.3
		-836	26.31
		-835	26.31
		-834	26.31
		-833	26.31
		-832	26.31
		-831	26.31
		-830	26.31
		-829	26.31
		-828	26.31
		-827	26.31
		-826	26.31
		-825	26.31
		-824	26.31
		-823	26.31
		-822	26.31
		-821	26.32
		-820	26.32
		-819	26.32
		-818	26.34
		-817	26.36
		-816	26.38
		-815	26.4
		-814	26.4
		-813	26.4
		-812	26.4
		-811	26.4
		-810	26.4
		-809	26.39
		-808	26.37
		-807	26.34
		-806	26.32
		-805	26.3
		-804	26.29
		-803	26.3
		-802	26.31
		-801	26.32
		-800	26.32
		-799	26.32
		-798	26.32
		-797	26.3
		-796	26.3
		-795	26.29
		-794	26.29
		-793	26.28
		-792	26.27
		-791	26.26
		-790	26.24
		-789	26.22
		-788	26.2
		-787	26.2
		-786	26.2
		-785	26.2
		-784	26.2
		-783	26.19
		-782	26.19
		-781	26.19
		-780	26.18
		-779	26.17
		-778	26.14
		-777	26.13
		-776	26.11
		-775	26.1
		-774	26.08
		-773	26.08
		-772	26.08
		-771	26.09
		-770	26.12
		-769	26.15
		-768	26.19
		-767	26.2
		-766	26.21
		-765	26.2
		-764	26.2
		-763	26.21
		-762	26.21
		-761	26.2
		-760	26.19
		-759	26.19
		-758	26.18
		-757	26.18
		-756	26.17
		-755	26.17
		-754	26.17
		-753	26.18
		-752	26.21
		-751	26.23
		-750	26.25
		-749	26.27
		-748	26.27
		-747	26.26
		-746	26.26
		-745	26.27
		-744	26.26
		-743	26.26
		-742	26.26
		-741	26.26
		-740	26.24
		-739	26.22
		-738	26.2
		-737	26.2
		-736	26.21
		-735	26.22
		-734	26.22
		-733	26.21
		-732	26.21
		-731	26.22
		-730	26.24
		-729	26.25
		-728	26.25
		-727	26.25
		-726	26.25
		-725	26.26
		-724	26.27
		-723	26.27
		-722	26.28
		-721	26.28
		-720	26.28
		-719	26.29
		-718	26.29
		-717	26.29
		-716	26.29
		-715	26.29
		-714	26.29
		-713	26.29
		-712	26.29
		-711	26.29
		-710	26.31
		-709	26.31
		-708	26.3
		-707	26.31
		-706	26.3
		-705	26.3
		-704	26.3
		-703	26.3
		-702	26.3
		-701	26.3
		-700	26.31
		-699	26.31
		-698	26.31
		-697	26.31
		-696	26.3
		-695	26.3
		-694	26.32
		-693	26.32
		-692	26.32
		-691	26.31
		-690	26.3
		-689	26.3
		-688	26.3
		-687	26.31
		-686	26.31
		-685	26.31
		-684	26.3
		-683	26.3
		-682	26.29
		-681	26.3
		-680	26.3
		-679	26.3
		-678	26.29
		-677	26.29
		-676	26.28
		-675	26.28
		-674	26.28
		-673	26.28
		-672	26.27
		-671	26.27
		-670	26.27
		-669	26.27
		-668	26.27
		-667	26.27
		-666	26.27
		-665	26.27
		-664	26.27
		-663	26.28
		-662	26.28
		-661	26.28
		-660	26.28
		-659	26.28
		-658	26.28
		-657	26.29
		-656	26.29
		-655	26.29
		-654	26.29
		-653	26.29
		-652	26.29
		-651	26.29
		-650	26.27
		-649	26.28
		-648	26.28
		-647	26.3
		-646	26.31
		-645	26.32
		-644	26.32
		-643	26.34
		-642	26.34
		-641	26.34
		-640	26.34
		-639	26.34
		-638	26.35
		-637	26.37
		-636	26.38
		-635	26.37
		-634	26.37
		-633	26.38
		-632	26.39
		-631	26.39
		-630	26.39
		-629	26.39
		-628	26.39
		-627	26.39
		-626	26.39
		-625	26.39
		-624	26.39
		-623	26.39
		-622	26.39
		-621	26.39
		-620	26.39
		-619	26.39
		-618	26.38
		-617	26.37
		-616	26.35
		-615	26.32
		-614	26.31
		-613	26.3
		-612	26.3
		-611	26.3
		-610	26.3
		-609	26.3
		-608	26.3
		-607	26.3
		-606	26.32
		-605	26.35
		-604	26.37
		-603	26.39
		-602	26.39
		-601	26.4
		-600	26.39
		-599	26.39
		-598	26.37
		-597	26.37
		-596	26.37
		-595	26.35
		-594	26.35
		-593	26.35
		-592	26.36
		-591	26.36
		-590	26.38
		-589	26.39
		-588	26.39
		-587	26.39
		-586	26.4
		-585	26.39
		-584	26.4
		-583	26.4
		-582	26.4
		-581	26.4
		-580	26.41
		-579	26.41
		-578	26.41
		-577	26.42
		-576	26.41
		-575	26.41
		-574	26.41
		-573	26.41
		-572	26.4
		-571	26.39
		-570	26.37
		-569	26.35
		-568	26.32
		-567	26.28
		-566	26.27
		-565	26.25
		-564	26.25
		-563	26.25
		-562	26.24
		-561	26.24
		-560	26.24
		-559	26.25
		-558	26.25
		-557	26.24
		-556	26.24
		-555	26.24
		-554	26.25
		-553	26.24
		-552	26.23
		-551	26.2
		-550	26.18
		-549	26.15
		-548	26.14
		-547	26.14
		-546	26.14
		-545	26.14
		-544	26.14
		-543	26.14
		-542	26.14
		-541	26.14
		-540	26.14
		-539	26.14
		-538	26.14
		-537	26.15
		-536	26.15
		-535	26.14
		-534	26.14
		-533	26.15
		-532	26.16
		-531	26.17
		-530	26.16
		-529	26.14
		-528	26.13
		-527	26.12
		-526	26.12
		-525	26.12
		-524	26.11
		-523	26.1
		-522	26.1
		-521	26.09
		-520	26.09
		-519	26.09
		-518	26.09
		-517	26.1
		-516	26.09
		-515	26.08
		-514	26.08
		-513	26.07
		-512	26.07
		-511	26.07
		-510	26.06
		-509	26.05
		-508	26.03
		-507	26.03
		-506	26.02
		-505	26.01
		-504	26.02
		-503	26.01
		-502	26.01
		-501	26.02
		-500	26.02
		-499	26.02
		-498	26.02
		-497	26.02
		-496	26.02
		-495	26.03
		-494	26.03
		-493	26.02
		-492	26
		-491	26
		-490	26
		-489	26
		-488	26
		-487	26.01
		-486	26
		-485	26
		-484	26
		-483	26.01
		-482	26.01
		-481	26.01
		-480	26.01
		-479	26.01
		-478	26
		-477	26
		-476	26
		-475	26
		-474	26
		-473	26
		-472	26.01
		-471	26
		-470	26
		-469	26.01
		-468	26
		-467	26
		-466	26.01
		-465	26.01
		-464	26.01
		-463	26.02
		-462	26.04
		-461	26.05
		-460	26.06
		-459	26.07
		-458	26.07
		-457	26.07
		-456	26.07
		-455	26.07
		-454	26.07
		-453	26.07
		-452	26.07
		-451	26.07
		-450	26.08
		-449	26.09
		-448	26.09
		-447	26.09
		-446	26.08
		-445	26.09
		-444	26.12
		-443	26.16
		-442	26.2
		-441	26.25
		-440	26.28
		-439	26.32
		-438	26.36
		-437	26.4
		-436	26.41
		-435	26.43
		-434	26.46
		-433	26.46
		-432	26.45
		-431	26.45
		-430	26.45
		-429	26.45
		-428	26.46
		-427	26.46
		-426	26.46
		-425	26.46
		-424	26.47
		-423	26.48
		-422	26.47
		-421	26.48
		-420	26.48
		-419	26.48
		-418	26.47
		-417	26.48
		-416	26.48
		-415	26.48
		-414	26.48
		-413	26.48
		-412	26.48
		-411	26.48
		-410	26.48
		-409	26.48
		-408	26.49
		-407	26.48
		-406	26.48
		-405	26.47
		-404	26.44
		-403	26.42
		-402	26.4
		-401	26.4
		-400	26.4
		-399	26.41
		-398	26.4
		-397	26.4
		-396	26.39
		-395	26.39
		-394	26.4
		-393	26.42
		-392	26.42
		-391	26.41
		-390	26.42
		-389	26.4
		-388	26.39
		-387	26.39
		-386	26.4
		-385	26.39
		-384	26.39
		-383	26.39
		-382	26.39
		-381	26.39
		-380	26.39
		-379	26.39
		-378	26.4
		-377	26.42
		-376	26.42
		-375	26.42
		-374	26.42
		-373	26.42
		-372	26.42
		-371	26.42
		-370	26.43
		-369	26.42
		-368	26.42
		-367	26.42
		-366	26.41
		-365	26.41
		-364	26.41
		-363	26.41
		-362	26.41
		-361	26.41
		-360	26.41
		-359	26.4
		-358	26.4
		-357	26.41
		-356	26.41
		-355	26.42
		-354	26.42
		-353	26.41
		-352	26.41
		-351	26.41
		-350	26.41
		-349	26.41
		-348	26.41
		-347	26.4
		-346	26.4
		-345	26.41
		-344	26.42
		-343	26.42
		-342	26.43
		-341	26.44
		-340	26.45
		-339	26.44
		-338	26.44
		-337	26.44
		-336	26.44
		-335	26.44
		-334	26.45
		-333	26.45
		-332	26.45
		-331	26.44
		-330	26.44
		-329	26.44
		-328	26.44
		-327	26.44
		-326	26.44
		-325	26.44
		-324	26.45
		-323	26.45
		-322	26.45
		-321	26.45
		-320	26.45
		-319	26.45
		-318	26.45
		-317	26.45
		-316	26.44
		-315	26.44
		-314	26.44
		-313	26.45
		-312	26.45
		-311	26.46
		-310	26.46
		-309	26.46
		-308	26.46
		-307	26.47
		-306	26.47
		-305	26.47
		-304	26.47
		-303	26.48
		-302	26.48
		-301	26.48
		-300	26.47
		-299	26.47
		-298	26.47
		-297	26.47
		-296	26.45
		-295	26.45
		-294	26.46
		-293	26.46
		-292	26.46
		-291	26.46
		-290	26.45
		-289	26.46
		-288	26.46
		-287	26.47
		-286	26.46
		-285	26.47
		-284	26.48
		-283	26.48
		-282	26.47
		-281	26.47
		-280	26.47
		-279	26.47
		-278	26.48
		-277	26.48
		-276	26.48
		-275	26.49
		-274	26.49
		-273	26.49
		-272	26.5
		-271	26.5
		-270	26.5
		-269	26.5
		-268	26.5
		-267	26.5
		-266	26.5
		-265	26.5
		-264	26.5
		-263	26.5
		-262	26.48
		-261	26.47
		-260	26.45
		-259	26.44
		-258	26.44
		-257	26.44
		-256	26.45
		-255	26.45
		-254	26.45
		-253	26.45
		-252	26.44
		-251	26.45
		-250	26.46
		-249	26.47
		-248	26.48
		-247	26.49
		-246	26.49
		-245	26.49
		-244	26.46
		-243	26.42
		-242	26.38
		-241	26.34
		-240	26.28
		-239	26.24
		-238	26.19
		-237	26.15
		-236	26.11
		-235	26.08
		-234	26.05
		-233	26.03
		-232	26.03
		-231	26.03
		-230	26.05
		-229	26.07
		-228	26.08
		-227	26.08
		-226	26.08
		-225	26.08
		-224	26.08
		-223	26.07
		-222	26.07
		-221	26.07
		-220	26.07
		-219	26.07
		-218	26.07
		-217	26.08
		-216	26.07
		-215	26.08
		-214	26.1
		-213	26.12
		-212	26.14
		-211	26.17
		-210	26.19
		-209	26.21
		-208	26.24
		-207	26.24
		-206	26.25
		-205	26.26
		-204	26.26
		-203	26.27
		-202	26.27
		-201	26.28
		-200	26.27
		-199	26.29
		-198	26.3
		-197	26.32
		-196	26.35
		-195	26.37
		-194	26.39
		-193	26.43
		-192	26.45
		-191	26.49
		-190	26.51
		-189	26.51
		-188	26.52
		-187	26.54
		-186	26.56
		-185	26.58
		-184	26.61
		-183	26.63
		-182	26.65
		-181	26.69
		-180	26.72
		-179	26.77
		-178	26.82
		-177	26.87
		-176	26.91
		-175	26.97
		-174	27.04
		-173	27.1
		-172	27.16
		-171	27.21
		-170	27.26
		-169	27.32
		-168	27.4
		-167	27.52
		-166	27.67
		-165	27.84
		-164	28.02
		-163	28.2
		-162	28.4
		-161	28.58
		-160	28.76
		-159	28.95
		-158	29.13
		-157	29.31
		-156	29.45
		-155	29.58
		-154	29.73
		-153	29.93
		-152	30.13
		-151	30.35
		-150	30.54
		-149	30.76
		-148	30.93
		-147	31.1
		-146	31.27
		-145	31.42
		-144	31.6
		-143	31.78
		-142	31.97
		-141	32.2
		-140	32.48
		-139	32.79
		-138	33.08
		-137	33.38
		-136	33.7
		-135	34.04
		-134	34.34
		-133	34.64
		-132	34.88
		-131	35.16
		-130	35.41
		-129	35.64
		-128	35.9
		-127	36.17
		-126	36.44
		-125	36.72
		-124	36.97
		-123	37.25
		-122	37.5
		-121	37.75
		-120	38.06
		-119	38.39
		-118	38.77
		-117	39.17
		-116	39.53
		-115	39.85
		-114	40.19
		-113	40.53
		-112	40.79
		-111	41.07
		-110	41.3
		-109	41.58
		-108	41.8
		-107	42.05
		-106	42.3
		-105	42.59
		-104	42.88
		-103	43.15
		-102	43.41
		-101	43.73
		-100	44.05
		-99	44.37
		-98	44.72
		-97	45.12
		-96	45.51
		-95	45.92
		-94	46.29
		-93	46.71
		-92	47.13
		-91	47.59
		-90	48.03
		-89	48.42
		-88	48.82
		-87	49.24
		-86	49.64
		-85	50
		-84	50.39
		-83	50.78
		-82	51.15
		-81	51.55
		-80	51.98
		-79	52.39
		-78	52.86
		-77	53.34
		-76	53.79
		-75	54.27
		-74	54.64
		-73	55.02
		-72	55.32
		-71	55.65
		-70	56.02
		-69	56.42
		-68	56.76
		-67	57.1
		-66	57.39
		-65	57.69
		-64	57.94
		-63	58.18
		-62	58.43
		-61	58.75
		-60	59.03
		-59	59.33
		-58	59.63
		-57	59.93
		-56	60.2
		-55	60.46
		-54	60.74
		-53	61.06
		-52	61.39
		-51	61.74
		-50	62.08
		-49	62.4
		-48	62.7
		-47	62.98
		-46	63.22
		-45	63.45
		-44	63.7
		-43	63.95
		-42	64.23
		-41	64.52
		-40	64.77
		-39	64.98
		-38	65.18
		-37	65.37
		-36	65.54
		-35	65.71
		-34	65.89
		-33	66.07
		-32	66.27
		-31	66.49
		-30	66.68
		-29	66.85
		-28	67
		-27	67.2
		-26	67.44
		-25	67.7
		-24	68
		-23	68.29
		-22	68.56
		-21	68.81
		-20	69.01
		-19	69.25
		-18	69.49
		-17	69.67
		-16	69.79
		-15	69.89
		-14	69.98
		-13	70.08
		-12	70.18
		-11	70.28
		-10	70.4
		-9	70.52
		-8	70.65
		-7	70.76
		-6	70.84
		-5	70.9
		-4	70.94
		-3	70.97
		-2	70.99
		-1	71
		0	71
		1	71
		2	70.98
		3	70.98
		4	70.95
		5	70.93
		6	70.93
		7	70.92
		8	70.91
		9	70.89
		10	70.87
		11	70.87
		12	70.87
		13	70.87
		14	70.84
		15	70.82
		16	70.8
		17	70.78
		18	70.76
		19	70.73
		20	70.7
		21	70.69
		22	70.65
		23	70.6
		24	70.55
		25	70.49
		26	70.41
		27	70.35
		28	70.29
		29	70.24
		30	70.19
		31	70.13
		32	70.06
		33	69.99
		34	69.87
		35	69.72
		36	69.56
		37	69.4
		38	69.23
		39	69.05
		40	68.88
		41	68.73
		42	68.56
		43	68.4
		44	68.21
		45	68.08
		46	67.94
		47	67.79
		48	67.6
		49	67.4
		50	67.18
		51	66.98
		52	66.77
		53	66.6
		54	66.43
		55	66.26
		56	66.11
		57	65.92
		58	65.73
		59	65.54
		60	65.31
		61	65.03
		62	64.72
		63	64.44
		64	64.13
		65	63.81
		66	63.48
		67	63.18
		68	62.88
		69	62.63
		70	62.34
		71	62.09
		72	61.86
		73	61.62
		74	61.35
		75	61.08
		76	60.79
		77	60.55
		78	60.26
		79	60.01
		80	59.76
		81	59.45
		82	59.12
		83	58.74
		84	58.34
		85	57.97
		86	57.65
		87	57.31
		88	56.97
		89	56.71
		90	56.43
		91	56.19
		92	55.92
		93	55.69
		94	55.44
		95	55.18
		96	54.89
		97	54.6
		98	54.33
		99	54.06
		100	53.74
		101	53.42
		102	53.1
		103	52.75
		104	52.36
		105	51.97
		106	51.55
		107	51.18
		108	50.76
		109	50.34
		110	49.87
		111	49.44
		112	49.04
		113	48.64
		114	48.22
		115	47.81
		116	47.46
		117	47.06
		118	46.67
		119	46.29
		120	45.9
		121	45.47
		122	45.05
		123	44.59
		124	44.1
		125	43.66
		126	43.18
		127	42.79
		128	42.42
		129	42.12
		130	41.79
		131	41.41
		132	41.02
		133	40.68
		134	40.34
		135	40.05
		136	39.75
		137	39.5
		138	39.26
		139	39.01
		140	38.69
		141	38.4
		142	38.1
		143	37.81
		144	37.51
		145	37.23
		146	36.96
		147	36.67
		148	36.35
		149	36.03
		150	35.68
		151	35.33
		152	35.01
		153	34.7
		154	34.4
		155	34.15
		156	33.9
		157	33.65
		158	33.4
		159	33.12
		160	32.83
		161	32.58
		162	32.38
		163	32.18
		164	31.99
		165	31.83
		166	31.67
		167	31.51
		168	31.33
		169	31.12
		170	30.9
		171	30.71
		172	30.53
		173	30.37
		174	30.17
		175	29.93
		176	29.66
		177	29.36
		178	29.08
		179	28.8
		180	28.55
		181	28.36
		182	28.13
		183	27.92
		184	27.76
		185	27.66
		186	27.58
		187	27.5
		188	27.41
		189	27.31
		190	27.19
		191	27.06
		192	26.91
		193	26.75
		194	26.62
		195	26.54
		196	26.47
		197	26.43
		198	26.39
		199	26.36
		200	26.35
		201	26.34
		202	26.33
		203	26.32
		204	26.3
		205	26.3
		206	26.3
		207	26.28
		208	26.27
		209	26.24
		210	26.22
		211	26.2
		212	26.18
		213	26.16
		214	26.15
		215	26.15
		216	26.15
		217	26.16
		218	26.17
		219	26.18
		220	26.18
		221	26.18
		222	26.17
		223	26.18
		224	26.19
		225	26.19
		226	26.19
		227	26.2
		228	26.2
		229	26.2
		230	26.2
		231	26.21
		232	26.21
		233	26.22
		234	26.23
		235	26.24
		236	26.25
		237	26.25
		238	26.25
		239	26.25
		240	26.24
		241	26.24
		242	26.21
		243	26.19
		244	26.18
		245	26.18
		246	26.17
		247	26.18
		248	26.18
		249	26.18
		250	26.18
		251	26.19
		252	26.19
		253	26.2
		254	26.2
		255	26.21
		256	26.22
		257	26.22
		258	26.22
		259	26.22
		260	26.21
		261	26.21
		262	26.2
		263	26.21
		264	26.21
		265	26.22
		266	26.22
		267	26.21
		268	26.2
		269	26.2
		270	26.21
		271	26.22
		272	26.21
		273	26.2
		274	26.2
		275	26.2
		276	26.2
		277	26.21
		278	26.22
		279	26.22
		280	26.23
		281	26.23
		282	26.25
		283	26.27
		284	26.28
		285	26.3
		286	26.3
		287	26.3
		288	26.3
		289	26.3
		290	26.31
		291	26.32
		292	26.34
		293	26.35
		294	26.35
		295	26.35
		296	26.35
		297	26.35
		298	26.35
		299	26.36
		300	26.37
		301	26.39
		302	26.41
		303	26.42
		304	26.43
		305	26.42
		306	26.43
		307	26.44
		308	26.44
		309	26.45
		310	26.47
		311	26.47
		312	26.47
		313	26.47
		314	26.48
		315	26.48
		316	26.48
		317	26.49
		318	26.5
		319	26.5
		320	26.51
		321	26.52
		322	26.52
		323	26.52
		324	26.52
		325	26.51
		326	26.51
		327	26.51
		328	26.51
		329	26.51
		330	26.51
		331	26.5
		332	26.5
		333	26.49
		334	26.49
		335	26.49
		336	26.5
		337	26.51
		338	26.52
		339	26.53
		340	26.53
		341	26.55
		342	26.56
		343	26.56
		344	26.57
		345	26.59
		346	26.6
		347	26.61
		348	26.61
		349	26.61
		350	26.6
		351	26.6
		352	26.61
		353	26.6
		354	26.6
		355	26.6
		356	26.62
		357	26.62
		358	26.62
		359	26.62
		360	26.63
		361	26.63
		362	26.64
		363	26.63
		364	26.64
		365	26.66
		366	26.67
		367	26.67
		368	26.66
		369	26.67
		370	26.68
		371	26.69
		372	26.71
		373	26.7
		374	26.69
		375	26.69
		376	26.69
		377	26.69
		378	26.69
		379	26.69
		380	26.7
		381	26.71
		382	26.7
		383	26.69
		384	26.68
		385	26.65
		386	26.62
		387	26.6
		388	26.58
		389	26.57
		390	26.55
		391	26.53
		392	26.53
		393	26.53
		394	26.53
		395	26.53
		396	26.53
		397	26.55
		398	26.55
		399	26.55
		400	26.56
		401	26.55
		402	26.55
		403	26.55
		404	26.57
		405	26.58
		406	26.58
		407	26.58
		408	26.58
		409	26.58
		410	26.58
		411	26.58
		412	26.58
		413	26.58
		414	26.58
		415	26.61
		416	26.62
		417	26.62
		418	26.64
		419	26.64
		420	26.67
		421	26.7
		422	26.74
		423	26.76
		424	26.77
		425	26.79
		426	26.81
		427	26.83
		428	26.83
		429	26.83
		430	26.83
		431	26.82
		432	26.82
		433	26.83
		434	26.83
		435	26.82
		436	26.81
		437	26.79
		438	26.79
		439	26.79
		440	26.77
		441	26.77
		442	26.78
		443	26.8
		444	26.82
		445	26.84
		446	26.84
		447	26.84
		448	26.83
		449	26.84
		450	26.83
		451	26.84
		452	26.85
		453	26.85
		454	26.85
		455	26.85
		456	26.86
		457	26.86
		458	26.85
		459	26.86
		460	26.87
		461	26.87
		462	26.86
		463	26.86
		464	26.85
		465	26.85
		466	26.84
		467	26.85
		468	26.85
		469	26.85
		470	26.86
		471	26.87
		472	26.9
		473	26.92
		474	26.93
		475	26.94
		476	26.94
		477	26.95
		478	26.95
		479	26.96
		480	26.97
		481	27
		482	27.02
		483	27.01
		484	27
		485	26.99
		486	26.99
		487	27.01
		488	27.01
		489	27.01
		490	27.03
		491	27.03
		492	27.08
		493	27.1
		494	27.14
		495	27.18
		496	27.21
		497	27.22
		498	27.23
		499	27.24
		500	27.23
		501	27.22
		502	27.2
		503	27.18
		504	27.16
		505	27.16
		506	27.18
		507	27.19
		508	27.2
		509	27.2
		510	27.19
		511	27.18
		512	27.18
		513	27.18
		514	27.18
		515	27.17
		516	27.18
		517	27.18
		518	27.17
		519	27.17
		520	27.17
		521	27.16
		522	27.15
		523	27.16
		524	27.15
		525	27.17
		526	27.18
		527	27.19
		528	27.19
		529	27.23
		530	27.23
		531	27.24
		532	27.24
		533	27.26
		534	27.27
		535	27.28
		536	27.3
		537	27.29
		538	27.28
		539	27.28
		540	27.27
		541	27.28
		542	27.29
		543	27.29
		544	27.31
		545	27.31
		546	27.32
		547	27.33
		548	27.33
		549	27.36
		550	27.37
		551	27.39
		552	27.4
		553	27.39
		554	27.39
		555	27.41
		556	27.43
		557	27.43
		558	27.47
		559	27.48
		560	27.49
		561	27.48
		562	27.49
		563	27.49
		564	27.5
		565	27.49
		566	27.47
		567	27.46
		568	27.45
		569	27.44
		570	27.43
		571	27.42
		572	27.41
		573	27.39
		574	27.39
		575	27.4
		576	27.4
		577	27.4
		578	27.41
		579	27.42
		580	27.43
		581	27.42
		582	27.44
		583	27.46
		584	27.46
		585	27.46
		586	27.47
		587	27.48
		588	27.5
		589	27.51
		590	27.53
		591	27.56
		592	27.57
		593	27.59
		594	27.59
		595	27.6
		596	27.6
		597	27.61
		598	27.62
		599	27.63
		600	27.64
		601	27.65
		602	27.65
		603	27.65
		604	27.65
		605	27.67
		606	27.67
		607	27.7
		608	27.73
		609	27.78
		610	27.82
		611	27.86
		612	27.91
		613	27.96
		614	28
		615	28.03
		616	28.02
		617	28.01
		618	28.02
		619	28
		620	27.98
		621	27.95
		622	27.92
		623	27.88
		624	27.86
		625	27.86
		626	27.85
		627	27.84
		628	27.84
		629	27.85
		630	27.87
		631	27.9
		632	27.91
		633	27.93
		634	27.93
		635	27.93
		636	27.93
		637	27.95
		638	27.98
		639	27.97
		640	27.98
		641	28.03
		642	28.04
		643	28.05
		644	28.06
		645	28.08
		646	28.1
		647	28.1
		648	28.12
		649	28.15
		650	28.17
		651	28.19
		652	28.17
		653	28.15
		654	28.17
		655	28.19
		656	28.2
		657	28.18
		658	28.19
		659	28.22
		660	28.27
		661	28.29
		662	28.33
		663	28.38
		664	28.42
		665	28.45
		666	28.46
		667	28.48
		668	28.49
		669	28.5
		670	28.52
		671	28.54
		672	28.54
		673	28.52
		674	28.5
		675	28.5
		676	28.52
		677	28.55
		678	28.56
		679	28.57
		680	28.57
		681	28.56
		682	28.53
		683	28.52
		684	28.5
		685	28.51
		686	28.54
		687	28.56
		688	28.56
		689	28.61
		690	28.69
		691	28.74
		692	28.76
		693	28.72
		694	28.72
		695	28.68
		696	28.66
		697	28.66
		698	28.72
		699	28.77
		700	28.8
		701	28.85
		702	28.87
		703	28.87
		704	28.88
		705	28.89
		706	28.91
		707	28.92
		708	28.92
		709	28.94
		710	28.99
		711	29.02
		712	29.04
		713	29.09
		714	29.14
		715	29.21
		716	29.25
		717	29.28
		718	29.32
		719	29.35
		720	29.4
		721	29.43
		722	29.48
		723	29.55
		724	29.58
		725	29.63
		726	29.65
		727	29.67
		728	29.72
		729	29.77
		730	29.78
		731	29.83
		732	29.88
		733	29.92
		734	29.95
		735	30.02
		736	30.1
		737	30.17
		738	30.24
		739	30.31
		740	30.37
		741	30.41
		742	30.45
		743	30.47
		744	30.47
		745	30.45
		746	30.45
		747	30.43
		748	30.41
		749	30.42
		750	30.39
		751	30.39
		752	30.39
		753	30.38
		754	30.39
		755	30.39
		756	30.39
		757	30.37
		758	30.35
		759	30.32
		760	30.31
		761	30.31
		762	30.32
		763	30.32
		764	30.32
		765	30.32
		766	30.32
		767	30.33
		768	30.33
		769	30.34
		770	30.34
		771	30.35
		772	30.35
		773	30.36
		774	30.37
		775	30.38
		776	30.36
		777	30.37
		778	30.37
		779	30.37
		780	30.36
		781	30.36
		782	30.37
		783	30.35
		784	30.34
		785	30.33
		786	30.33
		787	30.34
		788	30.33
		789	30.32
		790	30.31
		791	30.3
		792	30.28
		793	30.27
		794	30.26
		795	30.27
		796	30.26
		797	30.26
		798	30.26
		799	30.24
		800	30.23
		801	30.23
		802	30.22
		803	30.23
		804	30.24
		805	30.24
		806	30.22
		807	30.21
		808	30.19
		809	30.17
		810	30.12
		811	30.08
		812	30.04
		813	30
		814	29.95
		815	29.93
		816	29.9
		817	29.89
		818	29.9
		819	29.9
		820	29.9
		821	29.91
		822	29.91
		823	29.92
		824	29.91
		825	29.9
		826	29.88
		827	29.86
		828	29.85
		829	29.84
		830	29.83
		831	29.81
		832	29.79
		833	29.78
		834	29.77
		835	29.77
		836	29.77
		837	29.77
		838	29.77
		839	29.74
		840	29.75
		841	29.74
		842	29.7
		843	29.68
		844	29.66
		845	29.63
		846	29.6

## Sheet: Figure 5d
Figure 5d
	Apoptotic cells (%)
	Sham	MI	Patch+/Light-	Patch+/Light+
	7.83	23.53	8.91	6.07
	5.81	27.97	8.78	8.33
	10.32	22.22	11.76	8.02
	4.35	32.88	12.79	2.4
	Tukey's multiple comparisons test	Mean Diff.	95.00% CI of diff.	Significant?	Summary	Adjusted P Value
	Sham vs. MI	-19.58	-26.34 to -12.81	Yes	****	<0.0001
	Sham vs. Patch+/Light-	-3.486	-10.25 to 3.280	No	ns	0.4512
	Sham vs. Patch+/Light+	0.8668	-5.899 to 7.632	No	ns	0.9804
	MI vs. Patch+/Light-	16.09	9.325 to 22.86	Yes	****	<0.0001
	MI vs. Patch+/Light+	20.44	13.68 to 27.21	Yes	****	<0.0001
	Patch+/Light- vs. Patch+/Light+	4.353	-2.413 to 11.12	No	ns	0.2745

## Sheet: Figure 5e
Figure 5e
	Infarct area (%)
	Sham	MI	Patch+/Light-	Patch+/Light+
	2.26	29.2	23.74	21.47
	4.73	25.65	23.21	20.76
	2.26	25.07	19.29	16.46
	3.6	22.38	22.07	21.8
	Tukey's multiple comparisons test	Mean Diff.	95.00% CI of diff.	Significant?	Summary	Adjusted P Value
	Sham vs. MI	-22.36	-26.98 to -17.74	Yes	****	<0.0001
	Sham vs. Patch+/Light-	-18.86	-23.48 to -14.24	Yes	****	<0.0001
	Sham vs. Patch+/Light+	-16.91	-21.53 to -12.29	Yes	****	<0.0001
	MI vs. Patch+/Light-	3.5	-1.120 to 8.119	No	ns	0.1652
	MI vs. Patch+/Light+	5.453	0.8333 to 10.07	Yes	*	0.0196
	Patch+/Light- vs. Patch+/Light+	1.953	-2.666 to 6.573	No	ns	0.6061

## Sheet: Figure 5f
Figure 5f
	Ejection fraction (%)
	Sham	MI	Patch+/Light-	Patch+/Light+
	87.66	30	40.98	60.19
	88.96	33.96	39.49	42.34
	89.38	31.84	52.11	56.45
	90	40.15	36.54	60.37
	Tukey's multiple comparisons test	Mean Diff.	95.00% CI of diff.	Significant?	Summary	Adjusted P Value
	Sham vs. MI	55.01	42.62 to 67.41	Yes	****	<0.0001
	Sham vs. Patch+/Light-	46.72	34.32 to 59.11	Yes	****	<0.0001
	Sham vs. Patch+/Light+	34.16	21.77 to 46.56	Yes	****	<0.0001
	MI vs. Patch+/Light-	-8.294	-20.69 to 4.102	No	ns	0.246
	MI vs. Patch+/Light+	-20.85	-33.25 to -8.453	Yes	**	0.0015
	Patch+/Light- vs. Patch+/Light+	-12.56	-24.95 to -0.1593	Yes	*	0.0468

## Sheet: Figure S1d
Figure S1d
	Strain (%)	Stress (MPa)
	-4.982e-06	0.00306
	0.00234	0.00183
	0.19594	0.01173
	0.30984	0.01977
	0.41766	0.02626
	0.52359	0.03225
	0.62672	0.03865
	0.72797	0.04446
	0.83672	0.05101
	0.94125	0.05673
	1.04297	0.06284
	1.14844	0.06893
	1.25438	0.07514
	1.35375	0.08071
	1.46297	0.08686
	1.56422	0.09266
	1.66922	0.09862
	1.77094	0.10449
	1.88063	0.11077
	1.98047	0.11651
	2.08547	0.12252
	2.19	0.12863
	2.29688	0.13428
	2.39391	0.13983
	2.505	0.14604
	2.60625	0.15164
	2.71031	0.15797
	2.81344	0.16319
	2.92031	0.16966
	3.02203	0.17543
	3.12797	0.18117
	3.23016	0.18697
	3.33844	0.19304
	3.43688	0.19855
	3.54703	0.20461
	3.64922	0.21063
	3.75094	0.21606
	3.85688	0.22183
	3.96375	0.22795
	4.06172	0.23341
	4.17	0.2389
	4.27359	0.24471
	4.37953	0.25069
	4.47797	0.25595
	4.58766	0.2623
	4.69031	0.26774
	4.79297	0.27334
	4.89797	0.27893
	5.00438	0.28483
	5.10281	0.29063
	5.21297	0.29647
	5.31422	0.30172
	5.42016	0.30741
	5.52047	0.31265
	5.62875	0.31884
	5.73094	0.32402
	5.83547	0.33004
	5.93906	0.33545
	6.04969	0.34165
	6.14578	0.34673
	6.25547	0.35245
	6.35578	0.35777
	6.46078	0.36367
	6.56297	0.36874
	6.67125	0.37491
	6.77156	0.38024
	6.87703	0.38583
	6.98156	0.39136
	7.08797	0.39698
	7.18688	0.40234
	7.2975	0.40828
	7.39969	0.41322
	7.50047	0.41887
	7.60641	0.42415
	7.71328	0.43009
	7.81172	0.43537
	7.92094	0.44082
	8.02406	0.44653
	8.12906	0.45178
	8.22797	0.45695
	8.33813	0.46302
	8.43984	0.46798
	8.5425	0.4734
	8.64938	0.47924
	8.75578	0.48468
	8.85375	0.48986
	8.96203	0.49522
	9.06516	0.50053
	9.16969	0.50631
	9.27188	0.51125
	9.37969	0.51707
	9.48234	0.52242
	9.585	0.52745
	9.69	0.53283
	9.79688	0.53827
	9.89625	0.54327
	10.0027	0.54886
	10.0036	0.54892
	10.0017	0.55007
	9.81047	0.53997
	9.68953	0.53186
	9.58641	0.52532
	9.48047	0.51901
	9.37641	0.5129
	9.27141	0.50667
	9.16688	0.50043
	9.06563	0.49448
	8.95734	0.48816
	8.85422	0.48234
	8.75344	0.47652
	8.64469	0.47004
	8.54203	0.46439
	8.43938	0.45827
	8.33531	0.45251
	8.22891	0.44625
	8.12672	0.44041
	8.02219	0.43462
	7.91578	0.42849
	7.81125	0.42247
	7.71328	0.4168
	7.60266	0.41073
	7.49953	0.40502
	7.39875	0.39921
	7.29094	0.39344
	7.18594	0.38733
	7.08469	0.38155
	6.97969	0.37598
	6.87469	0.36972
	6.77156	0.36422
	6.67031	0.35833
	6.56063	0.35224
	6.45891	0.34687
	6.35625	0.34093
	6.25031	0.33499
	6.14578	0.3292
	6.04313	0.32346
	5.93719	0.31787
	5.83406	0.31209
	5.73	0.30614
	5.62641	0.30066
	5.52	0.29498
	5.41734	0.28925
	5.31469	0.28353
	5.20828	0.27744
	5.10375	0.27212
	5.00297	0.26632
	4.89609	0.26081
	4.79344	0.25483
	4.68891	0.24932
	4.58484	0.24345
	4.47891	0.23802
	4.37625	0.23215
	4.27219	0.22698
	4.16578	0.22105
	4.06219	0.21556
	3.96281	0.21011
	3.85266	0.20408
	3.75	0.19843
	3.64781	0.19303
	3.54047	0.18716
	3.43547	0.1818
	3.33563	0.17612
	3.22969	0.17079
	3.12563	0.16477
	3.02156	0.15935
	2.91938	0.15385
	2.81109	0.14798
	2.70938	0.14244
	2.60625	0.1369
	2.49984	0.13131
	2.39578	0.12634
	2.29453	0.12052
	2.18672	0.11502
	2.08406	0.1091
	1.97953	0.10386
	1.87688	0.09818
	1.77	0.09287
	1.66688	0.08717
	1.56422	0.0819
	1.45875	0.07644
	1.35422	0.07099
	1.2525	0.0654
	1.14516	0.06007
	1.0425	0.05439
	0.93797	0.04953
	0.83531	0.04404
	0.72844	0.03838
	0.62578	0.03293
	0.52359	0.02809
	0.41578	0.02252
	0.31219	0.01726
	0.21281	0.01212
	0.10219	0.00664
	0.000935018	0.00134
	-4.982e-06	0.00128
	0.00234	0
	0.19641	0.00991
	0.30984	0.01813
	0.41813	0.02451
	0.52313	0.03052
	0.62672	0.03693
	0.72844	0.04275
	0.83766	0.04929
	0.94078	0.05506
	1.04203	0.06089
	1.14891	0.06699
	1.25438	0.07324
	1.35328	0.07909
	1.46297	0.08514
	1.56422	0.0908
	1.67016	0.09696
	1.77094	0.10274
	1.88063	0.10896
	1.98094	0.11488
	2.085	0.12076
	2.18953	0.12681
	2.29688	0.13267
	2.39438	0.138
	2.50453	0.14433
	2.60625	0.15006
	2.71031	0.15626
	2.81344	0.16162
	2.92031	0.1681
	3.02203	0.17367
	3.12797	0.17962
	3.23016	0.18528
	3.33844	0.19131
	3.43594	0.19661
	3.5475	0.20302
	3.64922	0.20873
	3.75094	0.21466
	3.85688	0.22015
	3.96422	0.22642
	4.06125	0.23169
	4.17047	0.2374
	4.27266	0.24298
	4.37906	0.24897
	4.47844	0.2543
	4.58766	0.2606
	4.68984	0.26615
	4.79297	0.27181
	4.8975	0.27742
	5.00391	0.28342
	5.10281	0.28894
	5.21297	0.29466
	5.31422	0.30007
	5.41922	0.30574
	5.52094	0.31111
	5.63109	0.31743
	5.73094	0.32273
	5.83734	0.32836
	5.93906	0.33409
	6.04734	0.33983
	6.14438	0.34501
	6.25594	0.35093
	6.35578	0.35629
	6.45984	0.36191
	6.56391	0.36746
	6.67078	0.37345
	6.77156	0.37864
	6.87797	0.38413
	6.98109	0.38995
	7.08844	0.39548
	7.18781	0.40091
	7.29656	0.40655
	7.40016	0.41191
	7.50047	0.41728
	7.60594	0.42274
	7.71328	0.42858
	7.81172	0.43413
	7.92094	0.43959
	8.02359	0.4451
	8.12953	0.45074
	8.22891	0.45573
	8.33672	0.4615
	8.44078	0.46678
	8.54344	0.47213
	8.64938	0.47786
	8.75531	0.4833
	8.85375	0.48856
	8.96156	0.49387
	9.06469	0.49937
	9.17016	0.50487
	9.27235	0.51001
	9.37969	0.51587
	9.48234	0.52117
	9.585	0.52633
	9.69047	0.53151
	9.79641	0.53706
	9.89625	0.54225
	10.0022	0.54769
	10.0031	0.54776
	10.0003	0.549
	9.81	0.53895
	9.68859	0.53068
	9.58453	0.52428
	9.47953	0.5179
	9.37547	0.51179
	9.27094	0.50563
	9.16594	0.49933
	9.06375	0.49342
	8.95641	0.48713
	8.85422	0.48122
	8.75156	0.47545
	8.64422	0.46907
	8.54156	0.46326
	8.4375	0.45738
	8.33391	0.45135
	8.22891	0.4454
	8.12531	0.43949
	8.02125	0.43369
	7.91531	0.42725
	7.81031	0.42158
	7.71188	0.41584
	7.60172	0.40965
	7.49906	0.40415
	7.39734	0.39838
	7.29	0.39249
	7.18547	0.38662
	7.08375	0.38062
	6.97781	0.37486
	6.87422	0.36878
	6.76969	0.36293
	6.66938	0.35727
	6.55922	0.35147
	6.45797	0.34577
	6.35578	0.33998
	6.24891	0.334
	6.14484	0.32814
	6.04313	0.32222
	5.93531	0.31685
	5.83313	0.31099
	5.72906	0.30535
	5.62594	0.2996
	5.51813	0.29392
	5.41641	0.28832
	5.31375	0.28266
	5.20688	0.27658
	5.10281	0.27117
	5.00203	0.26551
	4.89469	0.25967
	4.7925	0.25375
	4.68797	0.24837
	4.58391	0.24254
	4.47797	0.23699
	4.37578	0.23113
	4.27078	0.22583
	4.16438	0.21979
	4.06031	0.21437
	3.96188	0.20904
	3.85125	0.20295
	3.74906	0.19721
	3.64688	0.19182
	3.54047	0.18613
	3.43453	0.18058
	3.33375	0.17493
	3.22781	0.16953
	3.12516	0.16352
	3.02016	0.15831
	2.91844	0.15238
	2.80969	0.14693
	2.70844	0.14125
	2.60484	0.13585
	2.49891	0.13035
	2.39484	0.125
	2.29313	0.11926
	2.18531	0.11364
	2.08313	0.10779
	1.97859	0.10264
	1.87547	0.09701
	1.76859	0.0915
	1.66641	0.08581
	1.56375	0.08076
	1.45781	0.07523
	1.35188	0.06965
	1.25156	0.06411
	1.14375	0.05871
	1.04203	0.05323
	0.93703	0.0482
	0.83438	0.04281
	0.72703	0.03715
	0.62578	0.03165
	0.52266	0.0269
	0.41438	0.02127
	0.31125	0.01571
	0.21188	0.01071
	0.10125	0.00528
	0.000935018	-6.04e-05
	-4.982e-06	-0.0001143
	0.00188	-0.0013
	0.19594	0.00863
	0.31031	0.01669
	0.41766	0.02319
	0.52219	0.02921
	0.62719	0.03566
	0.72938	0.04135
	0.83766	0.0481
	0.93984	0.0538
	1.0425	0.05976
	1.14844	0.06578
	1.25391	0.07185
	1.35375	0.07789
	1.46344	0.08391
	1.56422	0.08977
	1.66922	0.09586
	1.77047	0.10154
	1.88016	0.1077
	1.98188	0.11349
	2.085	0.11953
	2.18953	0.12556
	2.29688	0.13149
	2.39344	0.13667
	2.505	0.14283
	2.60625	0.14864
	2.71078	0.15506
	2.81297	0.16056
	2.92031	0.16655
	3.02203	0.17261
	3.12797	0.17836
	3.23016	0.18403
	3.33844	0.1901
	3.43641	0.19569
	3.54703	0.20168
	3.64875	0.20773
	3.75141	0.21346
	3.85688	0.21896
	3.96375	0.22501
	4.06125	0.23043
	4.17094	0.23622
	4.27266	0.24188
	4.37953	0.24793
	4.47797	0.25323
	4.58766	0.25945
	4.68984	0.26513
	4.7925	0.27053
	4.8975	0.27627
	5.00438	0.28212
	5.10234	0.2877
	5.2125	0.29359
	5.31469	0.29899
	5.42016	0.30471
	5.52281	0.31007
	5.63156	0.31627
	5.73094	0.32129
	5.835	0.32709
	5.93953	0.33289
	6.04688	0.33857
	6.14484	0.34419
	6.255	0.34993
	6.35625	0.3552
	6.45984	0.36085
	6.56391	0.36634
	6.67125	0.37227
	6.77203	0.37775
	6.87703	0.38314
	6.98156	0.38901
	7.08844	0.39451
	7.18734	0.3997
	7.29703	0.40572
	7.40016	0.41076
	7.5	0.41643
	7.60688	0.42181
	7.71328	0.42763
	7.81125	0.43316
	7.92094	0.43862
	8.02359	0.44423
	8.12859	0.44947
	8.22797	0.45454
	8.33813	0.46068
	8.44125	0.46578
	8.54297	0.47102
	8.64984	0.47691
	8.75484	0.48216
	8.85328	0.48746
	8.96203	0.49304
	9.06422	0.49824
	9.17016	0.5041
	9.27235	0.50905
	9.37969	0.51501
	9.48094	0.5203
	9.585	0.52544
	9.69094	0.53075
	9.79641	0.53625
	9.89578	0.54132
	10.0022	0.54672
	10.0036	0.54679
	10.0017	0.54815
	9.81094	0.53819
	9.68906	0.52976
	9.58688	0.52363
	9.48	0.51727
	9.37734	0.51097
	9.27094	0.50462
	9.16688	0.49853
	9.06469	0.49266
	8.95734	0.48637
	8.85422	0.48057
	8.75297	0.47449
	8.64516	0.46838
	8.54203	0.46243
	8.43844	0.45638
	8.33484	0.45053
	8.22891	0.44463
	8.12719	0.43868
	8.02313	0.43302
	7.91625	0.42661
	7.81125	0.42075
	7.71375	0.41495
	7.60266	0.40904
	7.5	0.40338
	7.39828	0.39751
	7.29141	0.39156
	7.18641	0.3855
	7.08516	0.37993
	6.97969	0.37422
	6.87469	0.36802
	6.77156	0.36213
	6.66984	0.35631
	6.56063	0.35051
	6.45891	0.34491
	6.35625	0.33928
	6.25031	0.3333
	6.14578	0.32724
	6.04359	0.32151
	5.93625	0.31591
	5.83453	0.3101
	5.73	0.30448
	5.62688	0.29879
	5.51953	0.29306
	5.41688	0.28715
	5.31469	0.28173
	5.20828	0.27572
	5.10422	0.27001
	5.0025	0.26436
	4.89516	0.25864
	4.79344	0.25297
	4.68891	0.24741
	4.58484	0.2415
	4.47938	0.23595
	4.37719	0.23037
	4.27172	0.22502
	4.16531	0.21892
	4.06172	0.21362
	3.96281	0.20802
	3.85219	0.20201
	3.75	0.19633
	3.64781	0.19092
	3.54094	0.18503
	3.43641	0.17953
	3.33469	0.17388
	3.22969	0.16866
	3.12563	0.16236
	3.02156	0.15724
	2.91938	0.1513
	2.81156	0.14589
	2.70891	0.14034
	2.60625	0.13476
	2.49984	0.12933
	2.39578	0.12373
	2.295	0.11793
	2.18672	0.11258
	2.08453	0.10689
	1.97953	0.10158
	1.87641	0.09582
	1.77	0.09039
	1.66688	0.08469
	1.56469	0.07954
	1.45875	0.07381
	1.35328	0.06838
	1.25297	0.06305
	1.14469	0.0575
	1.0425	0.05204
	0.93797	0.04674
	0.83531	0.04134
	0.72797	0.03595
	0.62625	0.03056
	0.52406	0.02572
	0.41578	0.01991
	0.31266	0.01462
	0.21328	0.00951
	0.10219	0.00411
	0.000935018	-0.00155
	-4.982e-06	-0.00161
	0.00188	-0.0026
	0.19547	0.00709
	0.30938	0.01522
	0.41766	0.02168
	0.52359	0.02806
	0.62719	0.03444
	0.72844	0.03998
	0.83766	0.04655
	0.94031	0.0526
	1.04297	0.05838
	1.14844	0.06454
	1.25484	0.0705
	1.35328	0.07612
	1.46297	0.08217
	1.56469	0.08806
	1.66969	0.0941
	1.77094	0.0998
	1.87969	0.10618
	1.98141	0.1119
	2.08547	0.11762
	2.18906	0.12371
	2.29734	0.12992
	2.39391	0.13507
	2.50453	0.14124
	2.60578	0.14702
	2.71078	0.1532
	2.81344	0.15874
	2.92031	0.16494
	3.02203	0.17075
	3.12797	0.17651
	3.23016	0.18239
	3.33891	0.18835
	3.43688	0.19408
	3.54703	0.20023
	3.64922	0.20587
	3.75141	0.21181
	3.85688	0.21738
	3.96422	0.22341
	4.06078	0.22898
	4.17047	0.23463
	4.27313	0.24011
	4.37906	0.2461
	4.47844	0.25155
	4.58766	0.25777
	4.68938	0.26379
	4.7925	0.26897
	4.89844	0.2748
	5.00344	0.28074
	5.10328	0.28628
	5.2125	0.29225
	5.31563	0.29763
	5.42109	0.30353
	5.52094	0.30871
	5.63109	0.31494
	5.73047	0.32001
	5.835	0.32576
	5.93906	0.33175
	6.04688	0.33745
	6.14484	0.34271
	6.25547	0.34858
	6.35672	0.3538
	6.45938	0.35959
	6.56391	0.3648
	6.67078	0.37106
	6.77156	0.37651
	6.87797	0.38219
	6.98109	0.3877
	7.08844	0.39339
	7.18734	0.39854
	7.29656	0.40467
	7.39969	0.4098
	7.50047	0.41518
	7.60594	0.42073
	7.71281	0.42635
	7.81172	0.43192
	7.92188	0.4376
	8.02313	0.44312
	8.12906	0.44848
	8.22797	0.45352
	8.33766	0.45936
	8.44125	0.4649
	8.54297	0.46994
	8.64984	0.47558
	8.75531	0.48116
	8.85281	0.4863
	8.96203	0.49165
	9.06469	0.49722
	9.17063	0.50268
	9.27188	0.50788
	9.37922	0.5139
	9.48234	0.5191
	9.58453	0.52425
	9.69047	0.52959
	9.79688	0.53525
	9.89578	0.5402
	10.0022	0.54559
	10.0036	0.54565
	10.0013	0.54692
	9.81094	0.53696
	9.68906	0.52875
	9.58641	0.52267
	9.48094	0.51612
	9.37641	0.50998
	9.27188	0.50351
	9.16734	0.49759
	9.06516	0.49162
	8.95688	0.48541
	8.85422	0.47944
	8.75344	0.47341
	8.64469	0.46733
	8.5425	0.4614
	8.43844	0.45545
	8.33438	0.44964
	8.22938	0.44364
	8.12672	0.43769
	8.02313	0.43172
	7.91672	0.42542
	7.81078	0.41978
	7.71328	0.41406
	7.60266	0.40805
	7.49953	0.40202
	7.39875	0.39655
	7.29141	0.39062
	7.18594	0.3846
	7.08516	0.37883
	6.97969	0.37309
	6.87516	0.36702
	6.77156	0.3612
	6.67078	0.35532
	6.56016	0.34974
	6.45891	0.34386
	6.35719	0.33817
	6.24938	0.332
	6.14578	0.32618
	6.04313	0.32058
	5.93672	0.31475
	5.835	0.30897
	5.72953	0.30342
	5.62734	0.29776
	5.51953	0.29203
	5.41688	0.28604
	5.31563	0.28067
	5.20781	0.27465
	5.10469	0.2691
	5.0025	0.26342
	4.89563	0.25765
	4.79297	0.25166
	4.68797	0.24633
	4.58484	0.24066
	4.47891	0.23479
	4.37719	0.22953
	4.27219	0.22374
	4.16578	0.21781
	4.06172	0.21246
	3.96281	0.20686
	3.85266	0.20092
	3.74953	0.19527
	3.64781	0.18965
	3.54141	0.18409
	3.43594	0.17839
	3.33516	0.17287
	3.22875	0.16749
	3.12609	0.16154
	3.02203	0.15618
	2.91844	0.15019
	2.81156	0.14469
	2.70938	0.13913
	2.60578	0.13374
	2.49984	0.12836
	2.39672	0.12281
	2.29453	0.11705
	2.18625	0.1115
	2.08406	0.10597
	1.97906	0.10059
	1.87641	0.09503
	1.77	0.08958
	1.66688	0.08392
	1.56469	0.07865
	1.45922	0.07301
	1.35328	0.06761
	1.25297	0.06223
	1.14469	0.05684
	1.04297	0.0512
	0.93844	0.04597
	0.83484	0.04064
	0.72797	0.03513
	0.62625	0.02951
	0.52359	0.02498
	0.41578	0.019
	0.31313	0.01376
	0.21281	0.00849
	0.10172	0.00322
	0.00141	-0.00214
	0.000465018	-0.0022
	0.00141	-0.00349
	0.19406	0.00618
	0.30984	0.01451
	0.41859	0.02088
	0.52359	0.02722
	0.62719	0.03333
	0.72844	0.03916
	0.83766	0.04577
	0.94078	0.05157
	1.0425	0.05739
	1.14844	0.06354
	1.25484	0.0699
	1.35328	0.07559
	1.46344	0.08168
	1.56422	0.08746
	1.66969	0.09355
	1.77094	0.09892
	1.88016	0.1057
	1.98141	0.1113
	2.085	0.11707
	2.18953	0.12328
	2.29688	0.12933
	2.39344	0.13442
	2.505	0.14078
	2.60578	0.14641
	2.71031	0.15249
	2.81391	0.15804
	2.92031	0.16433
	3.02203	0.17016
	3.12844	0.17597
	3.22922	0.18195
	3.33891	0.1879
	3.43734	0.19335
	3.54656	0.19961
	3.64969	0.20526
	3.75141	0.21116
	3.85688	0.21671
	3.96422	0.22292
	4.06125	0.22836
	4.17	0.2341
	4.27266	0.23987
	4.37906	0.24573
	4.47844	0.25071
	4.58813	0.25709
	4.68938	0.26292
	4.79156	0.26841
	4.8975	0.27416
	5.00438	0.28002
	5.10469	0.28557
	5.21391	0.2917
	5.31422	0.29696
	5.42063	0.30265
	5.52047	0.30789
	5.63063	0.3139
	5.73141	0.31943
	5.83453	0.32487
	5.93859	0.33076
	6.04734	0.33653
	6.14438	0.3419
	6.25547	0.34797
	6.35672	0.35307
	6.46031	0.35887
	6.56344	0.36414
	6.67125	0.37004
	6.77156	0.37552
	6.8775	0.38113
	6.98109	0.38668
	7.08797	0.39255
	7.18688	0.39772
	7.2975	0.40368
	7.39922	0.40903
	7.5	0.41407
	7.60641	0.41987
	7.71375	0.42555
	7.81125	0.43099
	7.92094	0.43671
	8.02406	0.442
	8.12906	0.44777
	8.22844	0.45273
	8.33813	0.45861
	8.44125	0.46402
	8.5425	0.46922
	8.64891	0.47468
	8.75484	0.48042
	8.85422	0.48554
	8.9625	0.4911
	9.06469	0.4964
	9.17063	0.50209
	9.27188	0.50722
	9.37969	0.51301
	9.48141	0.51819
	9.58453	0.52358
	9.69094	0.52905
	9.79641	0.53458
	9.89672	0.53962
	10.0022	0.54509
	10.0031	0.54514
	10.0013	0.54631
	9.81141	0.53636
	9.68953	0.528
	9.58547	0.52187
	9.48047	0.51549
	9.37641	0.50924
	9.27141	0.50301
	9.16734	0.49678
	9.06516	0.49098
	8.95734	0.48459
	8.85375	0.47891
	8.75297	0.47276
	8.64516	0.46683
	8.54203	0.46074
	8.43938	0.45488
	8.33484	0.44901
	8.22891	0.4429
	8.12672	0.4371
	8.02359	0.43133
	7.91578	0.42461
	7.81125	0.41905
	7.71328	0.41319
	7.60313	0.40753
	7.49953	0.40143
	7.39875	0.39585
	7.29094	0.38973
	7.18641	0.38401
	7.08469	0.37816
	6.97969	0.37251
	6.87516	0.36605
	6.77156	0.36056
	6.67031	0.35483
	6.56109	0.34909
	6.45891	0.34309
	6.35672	0.33762
	6.24891	0.33153
	6.14578	0.32573
	6.04313	0.32001
	5.93625	0.31413
	5.835	0.30828
	5.73	0.30292
	5.62641	0.29722
	5.52	0.29132
	5.41688	0.28546
	5.31469	0.27996
	5.20781	0.27397
	5.10422	0.26845
	5.0025	0.26283
	4.89609	0.25696
	4.7925	0.25127
	4.68844	0.24557
	4.58438	0.23998
	4.47891	0.23416
	4.37672	0.22852
	4.27266	0.22314
	4.16578	0.21723
	4.06172	0.21183
	3.96234	0.2061
	3.85219	0.2003
	3.75047	0.19459
	3.64734	0.18907
	3.54141	0.18345
	3.43641	0.17781
	3.33469	0.1722
	3.22969	0.16703
	3.12563	0.16054
	3.02109	0.15549
	2.91938	0.14958
	2.81156	0.144
	2.70938	0.13853
	2.60625	0.1332
	2.49938	0.12753
	2.39625	0.1221
	2.295	0.11633
	2.18625	0.11087
	2.08406	0.10519
	1.97906	0.09991
	1.87688	0.0942
	1.77	0.08879
	1.66641	0.083
	1.56469	0.07789
	1.45922	0.07227
	1.35328	0.06682
	1.25297	0.0615
	1.14516	0.056
	1.04297	0.05067
	0.93797	0.04524
	0.83531	0.03991
	0.72844	0.03419
	0.62625	0.02895
	0.52359	0.02407
	0.41578	0.0183
	0.31266	0.0131
	0.21281	0.00768
	0.10219	0.00236
	0.000935018	-0.00304
	-4.982e-06	-0.00309
	0.000935018	-0.00434
	0.19313	0.0055
	0.30938	0.01393
	0.41766	0.01989
	0.52125	0.02645
	0.62625	0.03261
	0.72703	0.0383
	0.83672	0.04486
	0.93891	0.05081
	1.04156	0.05658
	1.1475	0.06293
	1.25344	0.06887
	1.35234	0.07472
	1.4625	0.0808
	1.56328	0.08672
	1.66875	0.09276
	1.76953	0.09847
	1.87875	0.10464
	1.98	0.11049
	2.08406	0.11643
	2.18906	0.12255
	2.29594	0.12868
	2.39297	0.13376
	2.50406	0.14011
	2.60438	0.14564
	2.70984	0.15174
	2.8125	0.15769
	2.91938	0.16364
	3.02156	0.16933
	3.12609	0.17522
	3.22828	0.18104
	3.33844	0.18696
	3.43547	0.19251
	3.54609	0.19871
	3.64828	0.20455
	3.75047	0.21052
	3.85594	0.21594
	3.96281	0.22195
	4.06031	0.22753
	4.17	0.2334
	4.27219	0.23904
	4.37813	0.24471
	4.47656	0.25004
	4.58625	0.2563
	4.68891	0.26204
	4.79156	0.26766
	4.89797	0.27329
	5.00438	0.27924
	5.10234	0.2846
	5.21203	0.29069
	5.31281	0.29624
	5.41969	0.30202
	5.51953	0.30718
	5.62922	0.31316
	5.72953	0.31876
	5.83406	0.3242
	5.93813	0.32998
	6.04641	0.33585
	6.14344	0.34102
	6.255	0.34716
	6.35391	0.35209
	6.45938	0.3582
	6.5625	0.36324
	6.67031	0.36947
	6.77063	0.37489
	6.87656	0.38047
	6.98016	0.38609
	7.08703	0.39171
	7.18641	0.39708
	7.29563	0.40293
	7.39875	0.40832
	7.49953	0.4134
	7.60594	0.41925
	7.71234	0.425
	7.81078	0.43044
	7.92047	0.43594
	8.02266	0.44143
	8.12766	0.4471
	8.22703	0.45205
	8.33719	0.45804
	8.43984	0.46334
	8.54156	0.46853
	8.6475	0.47404
	8.75438	0.47978
	8.85328	0.48508
	8.96063	0.49044
	9.06516	0.49595
	9.16969	0.50149
	9.27047	0.50648
	9.37875	0.51246
	9.48	0.51779
	9.58359	0.52318
	9.68953	0.52846
	9.79594	0.53394
	9.89484	0.5391
	10.0017	0.54463
	10.0027	0.54468
	10.0036	0.54474
	10.0022	0.54597
	9.81281	0.53601
	9.69	0.52772
	9.58734	0.52154
	9.48141	0.51512
	9.37734	0.50892
	9.27235	0.50244
	9.16828	0.49648
	9.06703	0.49073
	8.95734	0.48419
	8.85609	0.47844
	8.75391	0.47228
	8.64516	0.46632
	8.54391	0.46047
	8.43984	0.45454
	8.33578	0.44852
	8.23031	0.44247
	8.12719	0.43669
	8.02453	0.43093
	7.91672	0.4245
	7.81266	0.41884
	7.71422	0.41304
	7.60313	0.40717
	7.50094	0.40121
	7.39969	0.39545
	7.29188	0.38944
	7.18781	0.38358
	7.08516	0.37776
	6.98109	0.37204
	6.87563	0.36582
	6.7725	0.36001
	6.67172	0.35454
	6.56203	0.34871
	6.45984	0.34271
	6.35719	0.33705
	6.25125	0.33112
	6.14719	0.32533
	6.04406	0.31942
	5.93813	0.31395
	5.83453	0.30788
	5.73094	0.30251
	5.62734	0.29671
	5.52047	0.29105
	5.41828	0.28504
	5.31563	0.27963
	5.20969	0.27366
	5.10516	0.26803
	5.00344	0.26236
	4.89656	0.25675
	4.79391	0.25079
	4.68938	0.24489
	4.58578	0.2393
	4.47984	0.23396
	4.37766	0.2282
	4.27406	0.22275
	4.16625	0.21663
	4.06313	0.21132
	3.96375	0.2055
	3.85359	0.19998
	3.75094	0.1941
	3.64828	0.1885
	3.54234	0.18296
	3.43734	0.17732
	3.33563	0.17174
	3.23063	0.16642
	3.12703	0.16045
	3.02297	0.15524
	2.92031	0.1492
	2.81297	0.14355
	2.70938	0.13805
	2.60766	0.13265
	2.50078	0.12719
	2.39719	0.12168
	2.29547	0.11579
	2.18766	0.11033
	2.08547	0.10473
	1.98047	0.09912
	1.87781	0.09397
	1.77141	0.08831
	1.66781	0.08269
	1.56563	0.07757
	1.45969	0.07167
	1.35469	0.06626
	1.25344	0.06107
	1.14609	0.05539
	1.04391	0.05002
	0.93938	0.04471
	0.83625	0.03918
	0.72891	0.03364
	0.62766	0.02841
	0.52547	0.02344
	0.41672	0.01766
	0.31313	0.01267
	0.21375	0.00733
	0.10266	0.00175
	0.00281	-0.00364
	0.00141	-0.00369
	0.000465018	-0.00374
	0.000935018	-0.0048
	0.19313	0.00482
	0.30891	0.01319
	0.41766	0.01951
	0.52219	0.02578
	0.62578	0.03207
	0.72656	0.03771
	0.83672	0.04429
	0.93891	0.0502
	1.04109	0.0561
	1.14797	0.06217
	1.25344	0.06835
	1.35234	0.07406
	1.46203	0.08021
	1.56328	0.08614
	1.66922	0.09212
	1.77	0.0978
	1.87875	0.1041
	1.98	0.10969
	2.08453	0.1158
	2.18813	0.12195
	2.29594	0.12805
	2.39297	0.13323
	2.50406	0.13935
	2.60484	0.14511
	2.70984	0.15102
	2.8125	0.15676
	2.91938	0.16293
	3.02156	0.16895
	3.12609	0.17463
	3.22875	0.18053
	3.33844	0.18651
	3.43547	0.19183
	3.54609	0.19827
	3.64781	0.20353
	3.75047	0.20987
	3.85547	0.21526
	3.96375	0.22143
	4.06078	0.22687
	4.16906	0.23253
	4.27219	0.23837
	4.37859	0.24412
	4.47703	0.24954
	4.58625	0.25572
	4.68938	0.26145
	4.79156	0.26715
	4.89797	0.27267
	5.00344	0.27867
	5.10234	0.28409
	5.21203	0.29008
	5.31328	0.29545
	5.41969	0.30128
	5.51953	0.30653
	5.62875	0.31254
	5.73	0.31808
	5.83406	0.32343
	5.93813	0.32923
	6.04688	0.33524
	6.14391	0.34061
	6.25406	0.34646
	6.35438	0.35169
	6.45938	0.35749
	6.56203	0.36273
	6.67031	0.36884
	6.77109	0.3743
	6.87563	0.37979
	6.98016	0.38549
	7.08656	0.39114
	7.18594	0.39639
	7.29656	0.40239
	7.39828	0.40771
	7.49906	0.41313
	7.60594	0.41857
	7.71188	0.42415
	7.81125	0.42982
	7.92047	0.43556
	8.02266	0.44079
	8.12859	0.44668
	8.22656	0.45143
	8.33719	0.45759
	8.43938	0.46284
	8.54156	0.46807
	8.64797	0.47346
	8.75438	0.47936
	8.85328	0.4844
	8.96156	0.49002
	9.06375	0.49512
	9.16875	0.50095
	9.27141	0.50617
	9.37875	0.5119
	9.48047	0.51711
	9.58359	0.52258
	9.68859	0.528
	9.79594	0.53348
	9.89484	0.53861
	10.0017	0.54389
	10.0027	0.54394
	10.0041	0.54398
	10.0022	0.54536
	9.81281	0.53559
	9.68953	0.52717
	9.58828	0.5209
	9.48094	0.51442
	9.37734	0.50843
	9.27281	0.50197
	9.16828	0.4959
	9.06656	0.48998
	8.95875	0.48379
	8.85516	0.47775
	8.75438	0.4718
	8.64609	0.46575
	8.54391	0.45981
	8.43938	0.45382
	8.33578	0.44802
	8.22984	0.44197
	8.12766	0.4361
	8.02453	0.43051
	7.91719	0.42395
	7.81266	0.41819
	7.71375	0.41231
	7.60359	0.40662
	7.50094	0.40055
	7.39969	0.39502
	7.29188	0.38918
	7.18781	0.38321
	7.08563	0.37725
	6.98063	0.37169
	6.87609	0.36529
	6.77297	0.35982
	6.67031	0.35377
	6.56156	0.34802
	6.46031	0.34235
	6.35766	0.33687
	6.25078	0.33049
	6.14766	0.32487
	6.04406	0.31911
	5.93766	0.31324
	5.83547	0.30739
	5.73141	0.3019
	5.62688	0.29624
	5.52094	0.29054
	5.41828	0.28473
	5.31609	0.2791
	5.20922	0.27318
	5.10563	0.26767
	5.00344	0.26192
	4.89656	0.25607
	4.79391	0.2503
	4.68984	0.24451
	4.58531	0.23892
	4.48078	0.23327
	4.37859	0.22781
	4.27359	0.22224
	4.16625	0.21627
	4.06219	0.21092
	3.96328	0.2051
	3.85359	0.19941
	3.75094	0.19366
	3.64828	0.18819
	3.54281	0.1826
	3.43688	0.17683
	3.33609	0.17123
	3.23063	0.16592
	3.12656	0.15992
	3.02297	0.15454
	2.91984	0.14874
	2.8125	0.14286
	2.71031	0.13739
	2.60766	0.13215
	2.50078	0.12674
	2.39719	0.12118
	2.29547	0.11539
	2.18813	0.10993
	2.085	0.1044
	1.98047	0.09873
	1.87828	0.09337
	1.77141	0.08781
	1.66781	0.08194
	1.56609	0.07709
	1.45969	0.07103
	1.35516	0.06577
	1.25344	0.0602
	1.14609	0.055
	1.04344	0.04942
	0.93984	0.04425
	0.83578	0.03868
	0.72938	0.03317
	0.62719	0.02786
	0.52453	0.02303
	0.41719	0.01721
	0.31313	0.01213
	0.21422	0.00661
	0.10219	0.00145
	0.00188	-0.00419
	0.000935018	-0.00423
	-4.982e-06	-0.00428
	0.000465018	-0.00546
	0.19313	0.00431
	0.30891	0.01261
	0.41719	0.01897
	0.52172	0.02528
	0.62625	0.03127
	0.72797	0.03715
	0.83719	0.04381
	0.93891	0.04963
	1.04109	0.05567
	1.14797	0.06172
	1.25391	0.06765
	1.35234	0.07344
	1.46203	0.07979
	1.56281	0.08548
	1.66875	0.09162
	1.76953	0.09721
	1.87922	0.10384
	1.98	0.10929
	2.08406	0.1152
	2.18906	0.12119
	2.29594	0.12741
	2.39203	0.13264
	2.50453	0.13886
	2.60531	0.14451
	2.70984	0.15048
	2.81203	0.15632
	2.91938	0.16221
	3.02203	0.1682
	3.12609	0.17423
	3.22875	0.18003
	3.33797	0.18599
	3.43594	0.19143
	3.54563	0.19772
	3.64828	0.20332
	3.75047	0.20923
	3.85547	0.21489
	3.96281	0.22084
	4.06031	0.22637
	4.16859	0.232
	4.27172	0.23789
	4.37813	0.24391
	4.4775	0.24913
	4.58766	0.25513
	4.68844	0.26095
	4.79156	0.26649
	4.8975	0.2723
	5.00344	0.27795
	5.10234	0.28365
	5.21203	0.28949
	5.31281	0.29498
	5.41969	0.30078
	5.51953	0.30614
	5.62875	0.3122
	5.73047	0.31765
	5.83406	0.32325
	5.93719	0.32883
	6.04688	0.33465
	6.14344	0.34008
	6.255	0.3461
	6.35484	0.3513
	6.45891	0.35703
	6.56297	0.36248
	6.67031	0.3684
	6.77063	0.37395
	6.87609	0.37957
	6.97969	0.38504
	7.0875	0.39086
	7.18641	0.39599
	7.29563	0.40202
	7.39875	0.40721
	7.5	0.41265
	7.60547	0.41802
	7.71234	0.42398
	7.81078	0.42924
	7.92094	0.43498
	8.02266	0.4404
	8.12766	0.44593
	8.22656	0.45092
	8.33719	0.45686
	8.44031	0.4625
	8.54156	0.46756
	8.64938	0.47309
	8.75344	0.47884
	8.85328	0.48406
	8.96109	0.48951
	9.06422	0.495
	9.16922	0.5005
	9.27047	0.50565
	9.37922	0.51155
	9.48047	0.51682
	9.58359	0.52229
	9.68906	0.52767
	9.79594	0.53304
	9.89484	0.53823
	10.0017	0.54342
	10.0027	0.54347
	10.0041	0.54352
	10.0022	0.54507
	9.81281	0.53516
	9.68906	0.52681
	9.58828	0.5206
	9.48141	0.51426
	9.37734	0.50802
	9.27235	0.50195
	9.16828	0.49559
	9.06609	0.48973
	8.95781	0.48339
	8.85656	0.47771
	8.75344	0.47148
	8.64609	0.46559
	8.54297	0.45946
	8.44031	0.45361
	8.33578	0.44771
	8.22938	0.44162
	8.12766	0.43571
	8.02547	0.43005
	7.91672	0.42367
	7.81219	0.41787
	7.71422	0.41218
	7.60313	0.40627
	7.50094	0.40039
	7.39922	0.3948
	7.29234	0.38877
	7.18828	0.38289
	7.08516	0.37699
	6.98109	0.3712
	6.87563	0.36513
	6.7725	0.35935
	6.67125	0.35365
	6.56156	0.34785
	6.46031	0.342
	6.35813	0.33629
	6.25125	0.33031
	6.14672	0.32449
	6.04453	0.31865
	5.93813	0.31282
	5.83547	0.30705
	5.73188	0.30173
	5.62688	0.29598
	5.52047	0.29015
	5.41828	0.28432
	5.31609	0.27871
	5.20875	0.27279
	5.10563	0.26732
	5.00344	0.26164
	4.89656	0.25579
	4.79391	0.2501
	4.68984	0.24417
	4.58578	0.2388
	4.47984	0.23316
	4.37859	0.22738
	4.27406	0.22195
	4.16672	0.21577
	4.06219	0.2105
	3.96328	0.20462
	3.85313	0.19912
	3.75094	0.19332
	3.64875	0.18785
	3.54234	0.18213
	3.43734	0.17666
	3.33656	0.17086
	3.23063	0.16558
	3.12656	0.15951
	3.02344	0.15413
	2.92031	0.14832
	2.81203	0.1427
	2.71031	0.13706
	2.60719	0.13182
	2.50078	0.12605
	2.39719	0.12069
	2.29594	0.11502
	2.18766	0.10958
	2.085	0.10394
	1.98	0.09824
	1.87828	0.09301
	1.77094	0.08743
	1.66828	0.08185
	1.56563	0.07669
	1.45969	0.07064
	1.35516	0.06535
	1.25391	0.05998
	1.14656	0.05461
	1.04297	0.04899
	0.93984	0.04383
	0.83672	0.03845
	0.72844	0.03275
	0.62719	0.02762
	0.52453	0.02236
	0.41719	0.01668
	0.31313	0.01171
	0.21375	0.00637
	0.10266	0.0008881
	0.00234	-0.00459
	0.00141	-0.00465
	0.000465018	-0.0047
	0.000465018	-0.00598
	0.19313	0.00381
	0.30844	0.01203
	0.41766	0.01848
	0.52172	0.02486
	0.62625	0.03101
	0.7275	0.03671
	0.83719	0.04345
	0.93938	0.04919
	1.04109	0.05502
	1.14844	0.06128
	1.25344	0.06729
	1.35234	0.07298
	1.46203	0.07923
	1.56328	0.08506
	1.66875	0.09137
	1.77	0.09681
	1.87875	0.1032
	1.98	0.10879
	2.08406	0.11472
	2.18859	0.12078
	2.29594	0.12703
	2.3925	0.13228
	2.50359	0.13825
	2.60438	0.14402
	2.70984	0.15032
	2.8125	0.15592
	2.91891	0.16193
	3.02109	0.16788
	3.12656	0.17369
	3.22875	0.17945
	3.33844	0.1856
	3.43547	0.19082
	3.54563	0.19735
	3.64875	0.20293
	3.75047	0.20903
	3.85594	0.21454
	3.96328	0.22052
	4.06031	0.22604
	4.16953	0.23174
	4.27172	0.23736
	4.37859	0.2432
	4.47703	0.2487
	4.58625	0.25469
	4.68891	0.26038
	4.79156	0.26618
	4.89703	0.27178
	5.00297	0.27769
	5.10281	0.28323
	5.21203	0.28916
	5.31281	0.29467
	5.41922	0.30053
	5.51953	0.30552
	5.62969	0.31166
	5.73047	0.31716
	5.83406	0.32279
	5.93719	0.32833
	6.04641	0.33429
	6.14344	0.33956
	6.255	0.34565
	6.35484	0.35084
	6.45891	0.35655
	6.5625	0.36187
	6.66891	0.36783
	6.77156	0.37363
	6.87609	0.37905
	6.98016	0.38467
	7.08703	0.39025
	7.18547	0.39563
	7.29563	0.40153
	7.39875	0.40692
	7.5	0.41216
	7.60688	0.41779
	7.71234	0.42355
	7.81078	0.42887
	7.92094	0.43463
	8.02172	0.44011
	8.12766	0.44554
	8.22703	0.4506
	8.33766	0.45653
	8.43984	0.46203
	8.54063	0.46734
	8.64938	0.47275
	8.75391	0.47837
	8.85328	0.48376
	8.96109	0.48931
	9.06375	0.4946
	9.16922	0.50028
	9.27094	0.50545
	9.37875	0.51121
	9.48047	0.51648
	9.58453	0.52216
	9.68906	0.52731
	9.79594	0.53274
	9.89484	0.53796
	10.0013	0.54349
	10.0022	0.54355
	10.0036	0.54362
	10.0017	0.54469
	9.81281	0.53494
	9.68953	0.52667
	9.58828	0.52037
	9.48094	0.51381
	9.37781	0.50777
	9.27281	0.50138
	9.16781	0.49525
	9.06656	0.48956
	8.95828	0.48317
	8.85609	0.47725
	8.75344	0.47116
	8.64609	0.46525
	8.5425	0.45907
	8.44031	0.45333
	8.33578	0.44741
	8.22938	0.44132
	8.12813	0.43563
	8.02453	0.42962
	7.91719	0.42334
	7.81313	0.41762
	7.71328	0.41175
	7.60406	0.40608
	7.50094	0.39989
	7.39969	0.39432
	7.29141	0.38841
	7.18781	0.38251
	7.08563	0.37669
	6.98063	0.37101
	6.87609	0.36477
	6.7725	0.35925
	6.67125	0.35338
	6.56109	0.34778
	6.45984	0.34173
	6.35813	0.33606
	6.25078	0.33
	6.14719	0.32432
	6.04453	0.31848
	5.93766	0.31273
	5.835	0.30673
	5.73188	0.30131
	5.62781	0.29562
	5.52047	0.28986
	5.41781	0.28415
	5.31609	0.27837
	5.20875	0.27227
	5.10563	0.26697
	5.00297	0.26103
	4.89656	0.25553
	4.79391	0.24949
	4.69031	0.24373
	4.58531	0.23829
	4.48031	0.23257
	4.37859	0.2271
	4.27406	0.22145
	4.16719	0.21565
	4.06219	0.21017
	3.96328	0.20434
	3.85406	0.19858
	3.75	0.19292
	3.64922	0.18724
	3.54188	0.18184
	3.43734	0.17615
	3.33609	0.17055
	3.23063	0.16503
	3.12703	0.15915
	3.02297	0.15373
	2.92078	0.14798
	2.81203	0.14213
	2.71031	0.13659
	2.60719	0.1315
	2.50078	0.12589
	2.39719	0.12027
	2.29547	0.11466
	2.18766	0.10909
	2.085	0.10344
	1.98047	0.09785
	1.87828	0.09248
	1.77141	0.08695
	1.66781	0.0812
	1.56516	0.0761
	1.45969	0.07037
	1.35469	0.06502
	1.25391	0.05949
	1.14609	0.05397
	1.04344	0.04855
	0.93891	0.04332
	0.83672	0.03787
	0.72844	0.03229
	0.62766	0.02699
	0.525	0.02201
	0.41719	0.01624
	0.31313	0.0111
	0.21375	0.00579
	0.10266	0.0003966
	0.00141	-0.00521
	0.000465018	-0.00526
	0.00141	-0.00638
	0.19547	0.00346
	0.30984	0.01162
	0.41813	0.01793
	0.52266	0.02443
	0.62766	0.03055
	0.72844	0.03629
	0.83813	0.04284
	0.93984	0.0487
	1.0425	0.05459
	1.14984	0.06079
	1.25438	0.06673
	1.35328	0.07257
	1.4625	0.07873
	1.56516	0.08457
	1.66969	0.09071
	1.77094	0.09632
	1.87969	0.10283
	1.98047	0.10844
	2.085	0.11443
	2.19	0.12027
	2.29734	0.12643
	2.39344	0.13188
	2.50453	0.13797
	2.60625	0.14369
	2.70984	0.14973
	2.81344	0.15539
	2.92031	0.16151
	3.02297	0.16755
	3.1275	0.17332
	3.23016	0.1792
	3.33938	0.18526
	3.43688	0.19042
	3.54656	0.19696
	3.64922	0.20245
	3.75094	0.20843
	3.85641	0.21401
	3.96422	0.21999
	4.06125	0.22564
	4.17141	0.23144
	4.27266	0.23709
	4.37906	0.24272
	4.47891	0.24818
	4.58766	0.25445
	4.68984	0.26005
	4.79297	0.26579
	4.89844	0.27143
	5.00438	0.27728
	5.10281	0.2828
	5.21344	0.28863
	5.31469	0.2943
	5.42016	0.30008
	5.52094	0.30538
	5.62969	0.31139
	5.73094	0.31667
	5.835	0.32218
	5.93953	0.32811
	6.04734	0.33399
	6.14438	0.33929
	6.25453	0.34528
	6.35625	0.35067
	6.45938	0.3561
	6.56297	0.36149
	6.67078	0.36751
	6.77109	0.37304
	6.87703	0.37867
	6.98203	0.38432
	7.08703	0.38994
	7.18781	0.39532
	7.29938	0.40132
	7.40109	0.40674
	7.50047	0.41176
	7.60641	0.41735
	7.71281	0.42322
	7.81219	0.42842
	7.92094	0.4345
	8.02313	0.43965
	8.12859	0.44539
	8.22797	0.45027
	8.33953	0.45657
	8.44125	0.462
	8.54156	0.46688
	8.64938	0.4725
	8.75484	0.47823
	8.85375	0.48353
	8.9625	0.48904
	9.06516	0.49427
	9.17016	0.49993
	9.27235	0.50499
	9.37969	0.51073
	9.48141	0.516
	9.585	0.5214
	9.69	0.52701
	9.79641	0.53232
	9.89625	0.53752
	10.0022	0.543
	10.0031	0.54305
	10.0027	0.54434
	9.81234	0.5345
	9.69047	0.52634
	9.58734	0.51997
	9.48141	0.51359
	9.37781	0.50731
	9.27235	0.50131
	9.16875	0.49497
	9.06609	0.4891
	8.95828	0.48272
	8.85609	0.47702
	8.75391	0.47074
	8.64609	0.46509
	8.54344	0.45888
	8.44031	0.45296
	8.33672	0.44724
	8.23031	0.44103
	8.12766	0.43517
	8.025	0.4295
	7.91578	0.42312
	7.81313	0.41736
	7.71469	0.41144
	7.60313	0.40563
	7.49953	0.39979
	7.39875	0.39394
	7.29234	0.38807
	7.18734	0.38211
	7.08563	0.37631
	6.98109	0.37074
	6.87563	0.36429
	6.7725	0.35879
	6.67125	0.35304
	6.56156	0.34724
	6.45938	0.34139
	6.35766	0.33562
	6.25172	0.32957
	6.14672	0.32372
	6.04453	0.31803
	5.93813	0.31243
	5.83453	0.30655
	5.73141	0.30085
	5.62734	0.29538
	5.52094	0.28944
	5.41875	0.28364
	5.31609	0.27808
	5.20875	0.27215
	5.10516	0.26664
	5.00297	0.26095
	4.89703	0.25514
	4.79438	0.24931
	4.68984	0.24354
	4.58531	0.23799
	4.47984	0.23218
	4.37813	0.2268
	4.27359	0.22124
	4.16766	0.2155
	4.06266	0.20998
	3.96281	0.20408
	3.85313	0.19846
	3.75047	0.19258
	3.64922	0.18731
	3.54141	0.18157
	3.43781	0.17591
	3.33609	0.17028
	3.23063	0.16495
	3.12703	0.15904
	3.0225	0.15357
	2.92078	0.14779
	2.81203	0.14197
	2.71031	0.13646
	2.60719	0.13138
	2.50078	0.12551
	2.39719	0.12017
	2.29547	0.11441
	2.18766	0.10893
	2.085	0.10338
	1.98047	0.09767
	1.87828	0.09236
	1.77094	0.08661
	1.66828	0.08095
	1.56563	0.076
	1.45969	0.07005
	1.35469	0.06475
	1.25391	0.05907
	1.14563	0.05382
	1.04344	0.04824
	0.93938	0.04313
	0.83672	0.03764
	0.72844	0.032
	0.62766	0.02692
	0.52453	0.02187
	0.41672	0.01604
	0.31313	0.01104
	0.21422	0.00568
	0.10172	0.0002159
	0.00188	-0.00525
	0.000935018	-0.0053
	-4.982e-06	-0.00535
	0.000465018	-0.00659
	0.19359	0.00319
	0.30844	0.01133
	0.41672	0.01772
	0.52266	0.02412
	0.62625	0.03031
	0.72703	0.03598
	0.83719	0.04265
	0.93844	0.04839
	1.04109	0.05437
	1.14797	0.06044
	1.25438	0.06647
	1.35234	0.07233
	1.46156	0.07849
	1.56375	0.0844
	1.66828	0.09056
	1.77	0.09608
	1.87922	0.1025
	1.98	0.10814
	2.08406	0.11413
	2.18813	0.12013
	2.29641	0.1263
	2.39297	0.13163
	2.50359	0.13764
	2.60484	0.14331
	2.70938	0.14939
	2.81156	0.15514
	2.91797	0.16111
	3.02016	0.16704
	3.12609	0.1728
	3.22875	0.17864
	3.33797	0.18468
	3.43594	0.19003
	3.54609	0.19637
	3.64828	0.20202
	3.75141	0.20804
	3.85781	0.21394
	3.96328	0.21975
	4.06078	0.2252
	4.16906	0.23103
	4.27172	0.23668
	4.37813	0.24237
	4.4775	0.24787
	4.58672	0.25399
	4.68891	0.25964
	4.79203	0.26539
	4.89703	0.27092
	5.00344	0.27693
	5.10234	0.28236
[truncated: 16,978 more rows]

[truncated: 19 more sheets: Figure S1e, Figure S2c, Figure S6d, Figure S6e, Figure S6h, Figure S7b, Figure S9d, Figure S9e, Figure S9f, Figure S10a, Figure S10b, Figure S10c, Figure S10d, Figure S10e, Figure S11, Figure S12, Figure S13d, Figure S13e, Figure S13f]
